# Supplementary material for: FADS1/2 control lipid metabolism and ferroptosis susceptibility in triple-negative breast cancer
Source: EMBO Mol Med. 2024 Jun 26;16(7):5. doi: 10.1038/s44321-024-00090-6 (PMC11251055; doi:10.1038/s44321-024-00090-6)
Supplement: Supplementary file 3 — Dataset EV1 [file 44321_2024_90_MOESM3_ESM.xlsx]

## Sheet: Dataset Info
Dataset EV1. Lipidomics analysis of 4T1 and 67NR cells and the significant differentially regulated lipid species.
nLC-MS/MS and subsequent lipidomic analysis identified 1003 lipid entities in 4T1 and 67NR cells whether cultured in untreated condition or exposed to RSL3. Upon RSL3 exposure, statistical analysis identified 47 over-represented and 66 under-represented lipids in the 4T1 cells treated with RSL3 compared to untreated cells, and 1 and 12 lipid entities were under- and over-represented, respectively…

## Sheet: Raw Data
		Biological replicate 1				Biological replicate 2				Biological replicate 3
Lipid name	Ontology	4T1 NT	4T1 RSL3	67NR NT	67NR RSL3	4T1 NT	4T1 RSL3	67NR NT	67NR RSL3	4T1 NT	4T1 RSL3	67NR NT	67NR RSL3
ASG 27:1;O;Hex;FA 8:0	AHexCS	21343724	12004186	5161677	2079550	1980920	1123135	427150	465294	274426	704116	2562827	2434082
SM 42:1;3O|SM 26:0;2O(FA 16:0)	ASM	194878	88992	455580	156930	449864	593769	28175	100343	29857	195762	184647	55674
SM 41:1;3O|SM 27:0;2O(FA 14:0)	ASM	238660	99367	487798	296866	400307	372943	59046	171059	94253	471810	177570	188721
SM 54:3;3O|SM 36:2;2O(FA 18:0)	ASM	246646	41035	99846	19073	332631	297170	6508	19970	7014	255641	32105	14228
SM 42:3;3O|SM 24:2;2O(FA 18:0)	ASM	343838	162735	691636	502564	512476	172123	119247	562899	254760	248206	528397	320683
SM 56:3;3O|SM 40:2;2O(FA 16:0)	ASM	376746	457248	232622	49783	715609	478313	15480	45175	13533	543096	84591	24047
SM 56:2;3O|SM 40:1;2O(FA 16:0)	ASM	474618	490186	125347	46193	440186	412401	11560	38988	10834	413730	63601	33126
SM 43:4;3O|SM 25:3;2O(FA 18:0)	ASM	558101	707518	513794	340450	1606291	2029003	30610	269763	65276	2498864	566249	610907
SM 41:2;3O|SM 25:0;2O(FA 16:1)	ASM	693982	228751	1345422	848121	1545045	1230972	123654	591296	217387	1283533	702488	629063
SM 52:3;3O|SM 34:1;2O(FA 18:1)	ASM	759360	1632283	497225	292313	2295640	1548478	18964	209911	23249	1508519	292901	55383
SM 50:2;3O|SM 34:1;2O(FA 16:0)	ASM	974635	927643	305612	69397	1128601	980209	22803	64554	18013	1013382	137693	41394
SM 44:6;3O|SM 24:0;2O(FA 20:5)	ASM	2062160	4239101	1519897	407644	3689734	1890265	33624	244200	75655	4275906	1038810	341782
SM 52:2;3O|SM 34:1;2O(FA 18:0)	ASM	2249771	2065249	1128816	494766	2990769	2370945	45508	342649	22823	2367430	481269	200314
SM 44:2;3O|SM 26:0;2O(FA 18:1)	ASM	2515419	4013008	6172678	3030040	4695906	3673277	69368	640345	265380	3236063	403491	186396
SM 40:3;3O|SM 28:2;2O(FA 12:0)	ASM	5534284	2863495	3781237	1926634	8188778	8286386	513370	1711409	1591200	9883130	4695270	2864930
SM 42:2;3O|SM 25:1;2O(FA 17:0)	ASM	11899263	5128548	22480190	12300848	13545758	10602166	347403	4400032	192750	12368321	4297446	2707205
SM 42:4;3O|SM 25:3;2O(FA 17:0)	ASM	18481530	12725875	29187600	18676426	23888594	25647014	811546	9426113	748154	33311864	18482744	11140383
SM 43:5;3O|SM 25:3;2O(FA 18:1)	ASM	25520090	14862783	16628786	7889994	46471804	55129364	1863204	8535629	5829244	67487360	17967016	11488452
SM 41:2;3O|SM 24:0;2O(FA 17:1)	ASM	68204216	78623432	83681080	29809096	118922264	82999024	5185887	32378288	6226132	75650088	43004312	22853748
SM 40:4;3O|SM 25:2;2O(FA 15:1)	ASM	114953216	126247064	94391256	61177716	123184632	103070200	7399841	43849196	10415382	92257096	53951596	38977064
ST 24:1;O3;S	BASulfate	6271839	393763	2876170	1373041	5995516	1108969	2192053	1830632	5439379	600231	2480004	1912244
ST 24:1;O4;S	BASulfate	61064720	51415648	38280512	19596542	66178988	81304560	38839856	29750790	51754724	73113048	33577480	32389188
BMP 40:7|BMP 18:1_22:6	BMP	4728910	16691032	2007321	589313	6309566	17326690	60316	463328	68734	15396188	1407170	575835
SE 28:2/19:3	BRSE	168771	862755	362432	80011	145362	291387	78053	145231	211467	262338	111653	91065
CAR 26:4	CAR	961896	820073	442732	604486	1010566	846189	875477	748361	1073978	648319	736325	577914
CE 17:2	CE	346129	399601	138993	67725	988349	720895	25749	52586	20660	847848	167746	172871
CE 16:4	CE	443127	292033	78874	49877	198162	127200	46652	65637	42780	100990	318323	389805
CE 23:1	CE	764469	778676	139357	43848	874547	619168	31431	59389	31935	198363	55736	61493
CE 26:1	CE	822472	770335	299621	106340	1514282	1002648	35914	93325	37802	302023	68368	60776
CE 18:4	CE	983143	715548	38846	23501	800900	700262	15183	29862	17464	543309	43742	59016
CE 24:3	CE	1205332	1088097	73974	44235	1963382	1059483	26365	61208	29076	416790	107854	121942
CE 21:1	CE	1579114	1255596	80867	49559	1795926	1173892	40810	106149	44325	467782	134611	137875
CE 21:3	CE	1680108	1601413	73941	45620	1483328	588311	31550	67149	45232	468539	206725	168798
CE 24:0	CE	1911368	2173753	528844	191872	2555910	1701170	82470	154792	75212	649247	124398	121702
CE 24:2	CE	2038510	2209826	199350	50585	1364665	1486458	31840	57696	21626	323411	106862	71372
CE 24:5	CE	2200982	1876439	71563	53014	3650634	2040882	33665	74181	44007	1284279	172886	155210
CE 22:0	CE	2352544	3093201	370317	52478	2770633	1710792	26780	74836	21125	557448	61254	50892
CE 19:3	CE	2692238	2276080	162386	64470	1748108	1187098	51400	134856	47133	913864	252332	248201
CE 12:0	CE	2725843	1762806	1099530	479609	2166946	1623277	424490	1035208	492691	791712	1018006	936472
CE 19:0	CE	2733116	1784002	519235	156729	3481217	3173788	73668	279944	75466	1937066	158689	136718
CE 22:2	CE	3829804	3777631	342336	125232	4053683	2359036	44692	253015	33064	967496	449280	390029
CE 16:3	CE	4992216	4098126	634703	244496	4283826	3577567	99398	301425	55169	2578061	2196079	2317700
CE 19:4	CE	5189962	2357900	423706	181341	5323599	4736200	120303	558817	66627	3972180	270000	284312
CE 15:1	CE	5895516	3663034	1715828	621989	5412628	4092494	352678	1000437	399945	2489764	1342023	1518723
CE 24:1	CE	9369436	10202699	2442763	885416	11647294	7290858	104807	694516	72772	2362431	424161	452547
CE 19:2	CE	11585505	6874870	14129968	5968848	20586384	13695971	3408752	7879427	947271	20334218	12245411	11511894
CE 20:0	CE	11604133	12268730	1427155	388075	11279397	8596964	85252	797925	74130	4717093	298992	274043
CE 22:1	CE	12203786	12315951	2202515	602801	13807725	8790227	119167	1089469	65671	3301343	683730	735013
CE 22:3	CE	12253364	12561783	179845	96623	13019625	6959129	55673	245548	43773	2914684	871348	961397
CE 22:4	CE	12539345	7646256	467428	258118	13810544	6199792	101870	375442	81821	3372140	1852109	1440077
CE 14:1	CE	13587142	10264524	6442008	2927920	11291040	8692147	1488896	5593786	615544	4765431	5354122	4854156
CE 16:2	CE	17505096	13820635	3089268	1397889	17896442	14044314	554510	1616665	375110	10832078	2643737	3355444
CE 18:3	CE	22159678	17332226	3832167	1386547	38538688	30362184	461906	1715618	350235	30435802	2140461	2061476
CE 19:5	CE	22748084	20496866	6342778	3198454	23798926	20955244	2242931	5152136	1142760	16124378	3720172	3093428
CE 17:0	CE	24095564	22007054	3809398	1847758	32029200	23710578	538610	2955410	284391	20693498	2181094	3008140
CE 19:1	CE	24900218	23785062	2802652	1139222	28734330	20601490	404276	1890304	186834	15683776	2079882	1985595
CE 20:5	CE	35290804	32562076	4904376	1723720	53302048	41628524	349789	1892121	296058	35824420	4269474	3614680
CE 15:0	CE	38830440	37058548	7282510	2538960	37576456	27043154	1291467	5890190	680520	18315992	5668336	6101360
CE 20:2	CE	40198144	34693128	3916848	1247193	31442094	20342390	362089	2540564	139878	3153807	2413138	2585541
CE 20:1	CE	66817304	65620724	6907773	1327612	70568304	45730628	610266	3717210	352383	19794178	1993896	2323003
CE 22:5	CE	69874824	65282484	2212346	387222	75121440	42359544	364572	2246174	286941	20340766	3326634	4624798
CE 20:3	CE	74729200	69834232	6160956	2148600	67890224	47929224	699666	3457438	423891	40685508	9722895	9719267
CE 17:1	CE	88046744	74298192	14928685	4539328	110337952	81961848	1726016	8107360	859936	75044472	8623062	9803865
CE 22:6	CE	93095464	75962496	20556696	7037412	126071880	88488736	2280317	9199358	871589	65346012	6595205	6812502
CE 20:4	CE	150603088	113356624	33310668	10632345	127247592	178887904	2383561	11051268	1880784	161281104	15031661	15390018
CE 18:0	CE	151050096	163665824	22079392	7552081	166534960	125977776	1915105	11601303	999710	100346384	4934711	5139481
CE 14:0	CE	223861792	192938688	66541396	25077320	198051552	125495696	10614341	64912808	1676880	68353896	34952372	43265408
CE 16:1	CE	332191264	258016160	65718428	24351546	367926688	255985408	9856102	48813324	4503439	1087287	38204008	42909228
CE 16:0	CE	350039808	312978400	64328352	26146714	390879648	290519488	7454348	46896680	4053753	255556304	27522426	28583742
CE 18:1	CE	1027308224	828919552	180635744	87689976	996756992	685064064	22315622	171691280	10294222	557355392	86380616	103091968
Cer 46:0;4O|Cer 22:0;3O/24:0;(2OH)	Cer_AP	228407	138863	132137	100376	224512	217236	56799	86069	71923	134606	71177	122215
Cer 44:0;4O|Cer 20:0;3O/24:0;(2OH)	Cer_AP	280431	140964	82239	52259	229484	140199	87491	59782	161190	76705	65294	113903
Cer 45:9;4O|Cer 15:3;2O/30:6;2O	Cer_EOS	1284314	1554896	3300808	269654	1104619	724616	105909	843774	280320	2433819	525734	128336
Cer 45:2;4O|Cer 21:1;2O/24:1;2O	Cer_EOS	1676300	617035	899378	679851	1451952	367944	337382	791878	1350911	897464	644000	595559
Cer 52:8;4O|Cer 18:2;2O/34:6;2O	Cer_EOS	1784098	2381696	1170106	633946	2963262	3429148	124435	834567	454815	2704220	1544978	898299
Cer 46:6;4O|Cer 15:1;2O/31:5;2O	Cer_EOS	2033351	1991697	4892777	5122011	1978148	540816	417364	2776584	2321016	1568727	2165210	1737217
Cer 50:7;4O|Cer 18:1;2O/32:6;2O	Cer_EOS	2349034	3749660	2217773	1177056	2409176	2342823	254885	1601595	470549	3553795	3434142	1731583
Cer 42:7;4O|Cer 15:3;2O/27:4;2O	Cer_EOS	2878839	851517	1118124	497681	2861028	111119	789635	569342	1456748	532461	759888	627032
Cer 43:7;4O|Cer 14:2;2O/29:5;2O	Cer_EOS	3386189	1662797	2008405	1415456	3630142	1663424	1534788	1510697	2679251	1549167	1733742	2444284
Cer 42:2;4O|Cer 12:1;2O/30:1;2O	Cer_EOS	4539514	520066	1673926	700149	5951972	1514632	218287	602800	2960906	980272	868680	350476
Cer 53:2;3O|Cer 17:0;2O/36:2;O	Cer_HDS	228745	115133	94709	73617	398917	283098	27102	65795	51391	638052	69629	59350
Cer 41:1;3O|Cer 25:0;2O/16:1;O	Cer_HDS	234310	197560	2153562	615310	260145	161845	91808	168343	192888	79491	119209	90770
Cer 45:1;3O|Cer 21:0;2O/24:1;O	Cer_HDS	277623	189559	224325	80081	389078	332982	35809	75220	35715	183651	76742	143199
Cer 40:4;3O|Cer 18:0;2O/22:4;O	Cer_HDS	290805	130001	194952	52414	348240	229563	21732	67557	13264	338180	94981	65751
Cer 40:0;3O|Cer 18:0;2O/22:0;O	Cer_HDS	418045	279941	304807	162737	470900	357208	89421	141939	117225	335623	114471	144487
Cer 33:0;3O|Cer 16:0;2O/17:0;O	Cer_HDS	614488	190261	130750	113449	571800	312064	256020	136457	927046	270884	158106	185594
Cer 46:6;3O|Cer 22:0;2O/24:6;O	Cer_HDS	688005	497308	223083	139128	522570	321374	208537	215319	60111	366070	264288	216027
Cer 43:0;3O|Cer 20:0;2O/23:0;O	Cer_HDS	691806	501094	2069592	663458	1289772	1575790	84304	301220	40214	1143481	134347	142719
Cer 46:0;3O|Cer 22:0;2O/24:0;O	Cer_HDS	691941	315521	323433	172499	847521	724223	83242	138262	87568	326516	150220	224949
Cer 43:0;3O|Cer 19:0;2O/24:0;O	Cer_HDS	706986	288549	1532752	794339	154986	401176	129402	505593	98919	257708	156557	143989
Cer 53:1;3O|Cer 18:0;2O/35:1;O	Cer_HDS	832605	563864	809634	498961	849206	54826	707228	601361	836642	648822	598834	755855
Cer 35:0;3O|Cer 14:0;2O/21:0;O	Cer_HDS	894044	654580	1887617	619212	1785906	3650120	356730	1203818	176545	5590492	1337050	1279686
Cer 36:4;3O|Cer 16:0;2O/20:4;O	Cer_HDS	945540	246732	131858	54700	1224351	886566	284121	86382	822527	578242	82067	104520
Cer 42:6;3O|Cer 18:0;2O/24:6;O	Cer_HDS	1001368	148019	152236	165068	520906	244559	572841	306476	4378846	203219	471786	386548
Cer 35:6;3O|Cer 13:0;2O/22:6;O	Cer_HDS	1076551	1459593	740929	451124	939100	1663645	1228849	653743	1489094	1619331	757973	935378
Cer 39:6;3O|Cer 13:0;2O/26:6;O	Cer_HDS	1156832	161449	144908	105959	689335	184694	214216	169007	947740	191941	195113	216992
Cer 59:1;3O|Cer 22:0;2O/37:1;O	Cer_HDS	1387337	1133789	1484240	823132	1530220	1527668	301308	598483	226985	1754160	736153	1089016
Cer 34:0;3O|Cer 22:0;2O/12:0;O	Cer_HDS	1682941	568685	408703	213899	1436408	731003	473649	282651	350318	310002	213866	442577
Cer 44:0;3O|Cer 26:0;2O/18:0;O	Cer_HDS	1685472	971853	950923	272919	2196749	2013942	259665	405651	268067	1375064	542777	649794
Cer 38:1;3O|Cer 20:0;2O/18:1;O	Cer_HDS	1943114	197977	561123	253939	1364465	771248	402197	211914	1184202	90118	178967	285577
Cer 36:0;3O|Cer 14:0;2O/22:0;O	Cer_HDS	2211325	1108432	912204	653367	3103048	2333311	1000772	897285	1804656	2565255	1025998	838522
Cer 44:5;3O|Cer 20:0;2O/24:5;O	Cer_HDS	2780441	1067563	2217646	774332	3343763	2410922	550551	866344	719982	1703126	1028253	908726
Cer 50:6;3O|Cer 16:0;2O/34:6;O	Cer_HDS	2929523	891222	2938106	1729444	4347658	2922446	737923	1442153	957480	1872254	1292970	1312502
Cer 39:0;3O|Cer 19:0;2O/20:0;O	Cer_HDS	3520700	2761376	11230848	10517230	2723756	4130428	2328490	4740210	1754107	2712038	3171965	2069045
Cer 43:6;3O|Cer 15:0;2O/28:6;O	Cer_HDS	3994022	2291551	1099436	495559	5785594	3052874	129953	276041	148137	4559146	403835	334387
Cer 35:0;3O|Cer 17:0;2O/18:0;O	Cer_HDS	4218051	5694922	3854062	1246210	3930339	8693742	56311	798424	163835	11069754	2723964	1120282
Cer 50:5;3O|Cer 16:0;2O/34:5;O	Cer_HDS	4397804	3126306	4195796	2008813	4641326	3971027	773899	1907939	928541	3316231	1626514	1372844
Cer 48:1;3O|Cer 19:0;2O/29:1;O	Cer_HDS	4548363	3693933	5030695	3072666	5028931	3022621	185756	3039398	166357	3888934	4911297	3530302
Cer 53:5;3O|Cer 17:0;2O/36:5;O	Cer_HDS	5212659	9916990	7065428	2942689	5023553	7229408	389752	2226877	193545	7036261	1676263	1106508
Cer 32:0;3O|Cer 22:0;2O/10:0;O	Cer_HDS	5536698	898628	293057	482116	6012160	904123	1641361	749557	12090181	596551	738392	1059816
Cer 31:4;3O|Cer 13:0;2O/18:4;O	Cer_HDS	5687170	430965	850161	272857	5759412	1389716	128810	349316	3605278	790770	378295	275361
Cer 54:4;3O|Cer 18:0;2O/36:4;O	Cer_HDS	5985065	6078788	8833247	3087720	23317844	14022469	1052135	3783930	205923	21100520	7270748	6052056
Cer 24:0;3O|Cer 13:0;2O/11:0;O	Cer_HDS	9760952	2399175	1409797	1016661	7473828	2036518	2063398	1540301	7072502	1084960	599816	891219
Cer 43:6;3O|Cer 17:0;2O/26:6;O	Cer_HDS	10604892	8320182	9470851	4321948	14520067	9319699	764217	2438268	429300	13994031	4819130	2166754
Cer 22:0;3O|Cer 13:0;2O/9:0;O	Cer_HDS	14657739	2808667	5833550	3418369	13093272	3723503	3786396	3382118	10352285	2552597	3769406	2658663
Cer 26:0;3O|Cer 13:0;2O/13:0;O	Cer_HDS	15737256	3927722	1130868	1488419	10887688	2557177	5807464	2311087	22165880	2040510	2355214	2307761
Cer 20:0;3O|Cer 12:0;2O/8:0;O	Cer_HDS	18367296	22391346	26794794	16718016	14089646	15463607	23355364	18985170	16996918	14957069	16925852	22727764
Cer 41:5;3O|Cer 15:0;2O/26:5;O	Cer_HDS	19661814	11229503	14565415	5312463	24264462	21616730	1473428	4626510	915098	28325754	6514258	4525944
Cer 41:4;3O|Cer 17:0;2O/24:4;O	Cer_HDS	21049378	18338118	20001312	9098005	31563044	24313954	1089386	5920322	306403	33787364	8948460	6855809
Cer 21:0;3O|Cer 12:0;2O/9:0;O	Cer_HDS	127140136	18725646	35299784	21910576	134477824	25681320	17732962	20482854	82168720	15508857	13428113	10012542
Cer 35:1;3O|Cer 21:1;2O/14:0;O	Cer_HS	45272	19592	24849	29814	27560	15511	322998	102080	199973	8519	48405	50927
Cer 62:5;3O|Cer 28:2;2O/34:3;O	Cer_HS	47693	545183	6140366	1998225	20825	224145	45662	501459	13334	366853	352092	318869
Cer 40:3;3O|Cer 18:2;2O/22:1;O	Cer_HS	60032	23974	150333	41612	76631	4422466	34377	52296	59698	49440	47521	43257
Cer 42:2;3O|Cer 18:2;2O/24:0;O	Cer_HS	61948	11851	60764	33058	22661	1454613	44994	56142	94712	9895	37406	50781
Cer 37:6;3O|Cer 17:2;2O/20:4;O	Cer_HS	79483	69178	67518	45471	485127	195907	55067	58141	45766	27257	64709	847087
Cer 43:3;3O|Cer 18:2;2O/25:1;O	Cer_HS	81599	40129	34758	42641	86962	34533	35047	45622	230111	29427	42784	45081
Cer 55:2;3O|Cer 17:2;2O/38:0;O	Cer_HS	142044	59482	71767	57515	461562	261514	35886	43961	40124	1097426	41310	93864
Cer 41:3;3O|Cer 24:3;2O/17:0;O	Cer_HS	171130	500248	504599	618967	286275	576981	422928	453186	152907	614779	523145	440869
Cer 44:7;3O|Cer 20:1;2O/24:6;O	Cer_HS	196112	73078	39642	68271	183185	60214	119783	89674	1163672	47430	87055	111481
Cer 55:8;3O|Cer 25:2;2O/30:6;O	Cer_HS	239324	545163	489969	172445	286166	704347	48030	140850	42408	806962	162715	109565
Cer 31:7;3O|Cer 15:3;2O/16:4;O	Cer_HS	285116	1294455	680182	218637	234913	1750806	1010948	280728	273647	1546820	660586	723881
Cer 35:7;3O|Cer 13:1;2O/22:6;O	Cer_HS	409216	919928	424729	99838	278063	825990	392580	108151	380977	546245	172326	183312
Cer 43:3;3O|Cer 19:1;2O/24:2;O	Cer_HS	531294	88994	2299338	821793	1172586	885233	65762	206662	100198	1177199	364397	216545
Cer 25:3;3O|Cer 12:2;2O/13:1;O	Cer_HS	572530	1397873	2608866	1737641	580870	2693496	215247	309070	12560974	3648438	3367672	3094626
Cer 54:1;3O|Cer 19:1;2O/35:0;O	Cer_HS	609159	1115956	11836532	5759772	78639	266850	347880	3834506	28301	1150464	1587659	1834012
Cer 58:5;3O|Cer 20:3;2O/38:2;O	Cer_HS	654181	2209053	3555431	1633395	326930	612024	389306	1170445	140063	1463888	954694	1586184
Cer 51:7;3O|Cer 25:1;2O/26:6;O	Cer_HS	741426	799911	831082	504808	307842	110900	330216	281311	599637	377610	1159104	614224
Cer 45:5;3O|Cer 19:1;2O/26:4;O	Cer_HS	887962	796302	1682967	739874	333784	235478	30397	231314	35372	276119	222428	114528
Cer 36:2;3O|Cer 12:2;2O/24:0;O	Cer_HS	1016081	449605	627556	371487	1404124	1243508	527889	552616	699503	1325811	603180	466701
Cer 38:1;3O|Cer 17:1;2O/21:0;O	Cer_HS	1071736	1723436	7222630	4079369	6033524	7303162	384546	1974209	217531	6265898	940459	815806
Cer 51:6;3O|Cer 19:1;2O/32:5;O	Cer_HS	1074115	506608	377143	303745	1039767	341997	84180	298499	780145	394774	244669	226080
Cer 43:7;3O|Cer 21:3;2O/22:4;O	Cer_HS	1082360	725505	350007	894998	976116	5709651	119896	553991	534887	3957074	250450	330058
Cer 36:7;3O|Cer 18:2;2O/18:5;O	Cer_HS	1093220	167457	150830	192294	753830	325694	511453	271433	1129484	330089	248168	207514
Cer 39:1;3O|Cer 13:1;2O/26:0;O	Cer_HS	1114155	798256	516594	427648	1680779	1257554	582902	735295	1010744	1436187	553253	524424
Cer 53:8;3O|Cer 17:3;2O/36:5;O	Cer_HS	1220714	557196	545827	252991	1123964	559265	271593	281673	856351	481008	264099	245472
Cer 52:3;3O|Cer 16:2;2O/36:1;O	Cer_HS	1228947	233574	513151	527858	2449338	1395052	106895	424980	21683	939573	184596	177884
Cer 35:3;3O|Cer 18:2;2O/17:1;O	Cer_HS	1247548	638970	587115	183864	1244808	2442755	287083	217804	1923332	1361489	871787	215444
Cer 53:8;3O|Cer 23:2;2O/30:6;O	Cer_HS	1284658	1364481	1445112	1434061	424669	655250	69707	634201	133760	1961119	1485080	306058
Cer 37:6;3O|Cer 13:2;2O/24:4;O	Cer_HS	1350039	235344	233865	155872	1096673	213159	303824	190972	1785789	110714	148815	148240
Cer 42:8;3O|Cer 20:2;2O/22:6;O	Cer_HS	1378314	326615	882946	596899	1914288	421072	1001012	568245	1625865	351714	959532	1357404
Cer 30:1;3O|Cer 12:1;2O/18:0;O	Cer_HS	1586706	338140	189830	72818	938952	888792	195333	144980	586000	588444	69750	69778
Cer 42:7;3O|Cer 22:3;2O/20:4;O	Cer_HS	1601377	294648	876631	436769	2077606	362798	599458	513416	1597848	368327	565990	664446
Cer 49:8;3O|Cer 15:2;2O/34:6;O	Cer_HS	1689018	910399	1125397	789608	3099574	1628325	328016	657951	522725	991579	556038	583835
Cer 28:6;3O|Cer 12:2;2O/16:4;O	Cer_HS	1758128	1790344	1515213	1200582	1379570	1779893	1332146	1396593	1746481	1606615	1497139	1482332
Cer 39:8;3O|Cer 13:2;2O/26:6;O	Cer_HS	1824561	316351	825430	457583	2291257	386368	531013	503090	1509607	334090	510329	584424
Cer 45:6;3O|Cer 17:3;2O/28:3;O	Cer_HS	1872889	286512	549804	608774	2049604	286372	778826	464879	3879782	355483	518147	937251
Cer 44:1;3O|Cer 14:1;2O/30:0;O	Cer_HS	2079282	161243	323108	49216	2164241	348069	39608	92150	898460	231436	255471	152459
Cer 51:7;3O|Cer 21:1;2O/30:6;O	Cer_HS	2139658	801358	791039	634219	1798428	738946	575233	455789	1675392	688857	559220	465426
Cer 42:8;3O|Cer 22:3;2O/20:5;O	Cer_HS	2140890	1375611	945272	417995	4826736	514402	206254	474429	1137379	657257	233722	102356
Cer 33:6;3O|Cer 15:1;2O/18:5;O	Cer_HS	2239685	1169195	947707	1277052	2102315	1270458	978457	857631	1959606	1699326	2121312	1848048
Cer 47:7;3O|Cer 25:2;2O/22:5;O	Cer_HS	2246056	139021	786742	231144	2943062	281502	138101	145806	574581	265608	172521	160769
Cer 50:6;3O|Cer 26:1;2O/24:5;O	Cer_HS	2252488	1369152	1278658	997583	2503801	1444700	481729	876410	958899	1356507	697788	680226
Cer 37:6;3O|Cer 15:2;2O/22:4;O	Cer_HS	2332624	797837	1135817	263496	2068022	1914752	424701	445691	299183	1670915	727821	1018702
Cer 44:2;3O|Cer 26:2;2O/18:0;O	Cer_HS	2347748	252875	291492	90051	1753312	447755	87252	79211	1699468	335130	135708	125671
Cer 55:1;3O|Cer 18:1;2O/37:0;O	Cer_HS	2464689	5019468	3979309	1946354	2760326	3994945	428608	1850256	334936	5251940	1679671	1530583
Cer 39:7;3O|Cer 19:2;2O/20:5;O	Cer_HS	2561410	254274	797089	356988	1945934	51622	878778	585029	2248906	2052188	919699	1406269
Cer 36:6;3O|Cer 16:2;2O/20:4;O	Cer_HS	2649277	558343	1140468	624460	3311088	333084	371408	617144	2314784	635604	1027385	796685
Cer 40:1;3O|Cer 18:1;2O/22:0;O	Cer_HS	2660441	425814	564371	388116	1854981	275558	534189	323837	2797850	171413	179362	717514
Cer 40:6;3O|Cer 14:2;2O/26:4;O	Cer_HS	2731792	3999472	5557682	1973304	2094191	5212462	182933	642349	240262	5810951	1220903	629605
Cer 37:3;3O|Cer 13:2;2O/24:1;O	Cer_HS	2790458	90378	70666	30225	3667182	564403	31705	30747	579468	295004	24826	27310
Cer 34:3;3O|Cer 15:2;2O/19:1;O	Cer_HS	2976920	318768	133701	212120	3159746	408958	280952	111002	1523314	283051	292846	226991
Cer 53:7;3O|Cer 17:1;2O/36:6;O	Cer_HS	3013291	1513530	1193575	745235	2865528	902488	588241	749246	2058302	1009869	755144	587774
Cer 41:7;3O|Cer 15:1;2O/26:6;O	Cer_HS	3071708	1487063	1729054	1284670	3547793	1650951	1523498	1347495	2592558	1422064	1594640	1603948
Cer 44:6;3O|Cer 14:1;2O/30:5;O	Cer_HS	3633546	3818333	931136	407800	4884956	5939879	172770	685045	874310	2505476	335833	161442
Cer 44:5;3O|Cer 18:3;2O/26:2;O	Cer_HS	3649075	2249113	1730019	984781	3948518	1272300	1825549	1439860	3272065	2341614	1724730	1930650
Cer 43:7;3O|Cer 15:1;2O/28:6;O	Cer_HS	3761604	3099095	2066014	1069760	5901294	3492488	308892	1042581	138759	5606112	2549900	2080745
Cer 43:6;3O|Cer 21:3;2O/22:3;O	Cer_HS	4125474	2973404	1232296	620496	6045718	3507853	184850	474901	194584	5123228	456666	452551
Cer 35:7;3O|Cer 15:3;2O/20:4;O	Cer_HS	4134496	1581232	2716638	1368232	2779523	2842638	3524634	3638565	5186502	4173762	2975006	4646344
Cer 24:1;3O|Cer 12:1;2O/12:0;O	Cer_HS	4227292	2951611	12639783	7457760	3775536	2996785	1198636	2173695	1417651	2206674	2375974	1267510
Cer 39:3;3O|Cer 21:2;2O/18:1;O	Cer_HS	4427434	4490576	5118346	2264342	6696291	2824426	419418	1703844	121005	6016230	3152627	2111644
Cer 36:6;3O|Cer 18:3;2O/18:3;O	Cer_HS	5522074	2988041	2992971	1225332	6489294	4309682	1262761	1711370	962634	3701455	2309432	3064845
Cer 28:1;3O|Cer 14:1;2O/14:0;O	Cer_HS	5531998	2420746	1906354	672131	5468136	5103494	484040	702313	2636782	3046816	852907	680489
Cer 34:2;3O|Cer 15:1;2O/19:1;O	Cer_HS	5942449	1651345	2314179	1268847	6095281	2311749	1506872	1387897	3995548	1718061	1771934	1428647
Cer 44:7;3O|Cer 18:1;2O/26:6;O	Cer_HS	6122598	4276059	6933612	2746719	7612926	5416750	1696142	2871078	2573437	3427500	3036452	3073868
Cer 43:6;3O|Cer 15:1;2O/28:5;O	Cer_HS	6205712	3137208	2844568	901749	6089672	3386555	1084166	1269144	2754892	3215367	1603251	1280271
Cer 28:2;3O|Cer 13:2;2O/15:0;O	Cer_HS	6608900	2049119	3434541	1445863	7662151	3049471	2584386	2045477	6707688	7547554	3051572	3151593
Cer 43:5;3O|Cer 15:1;2O/28:4;O	Cer_HS	7715038	6206946	7999819	3134098	10726091	7819270	532706	1841001	270411	9646785	4096940	3277202
Cer 20:2;3O|Cer 12:2;2O/8:0;O	Cer_HS	7816128	4101210	4673756	3240742	16616304	4001342	3890765	3385432	9106182	3660539	4095720	3307574
Cer 43:5;3O|Cer 15:2;2O/28:3;O	Cer_HS	7838600	6990071	6694090	2977617	13331961	12789384	355616	1695100	328964	18685316	1267068	1220106
Cer 32:3;3O|Cer 13:2;2O/19:1;O	Cer_HS	8016250	1139732	2522826	798435	7284860	2354374	1120707	1060085	4401763	1493354	1400172	1004788
Cer 31:3;3O|Cer 14:1;2O/17:2;O	Cer_HS	9233640	2097346	3116288	1826980	9323399	3260370	1963692	1744888	6091636	2361962	2052731	1476309
Cer 29:4;3O|Cer 12:2;2O/17:2;O	Cer_HS	9345215	7409073	7506196	9073648	7763450	6000546	16622145	10628557	12644933	4579298	8293332	11508259
Cer 42:6;3O|Cer 22:2;2O/20:4;O	Cer_HS	9392994	2825818	663151	232762	1017970	282728	3120601	197055	788895	204740	3253220	4867742
Cer 28:4;3O|Cer 15:3;2O/13:1;O	Cer_HS	10217604	7390423	7848968	6414806	9530824	10674740	8897618	9587607	8804356	7599508	6932717	5053494
Cer 33:5;3O|Cer 16:3;2O/17:2;O	Cer_HS	10608436	3466051	477151	1514133	6145897	2079473	4648254	2093748	13761463	1652370	2216669	3136248
Cer 30:2;3O|Cer 12:1;2O/18:1;O	Cer_HS	12995567	18253512	13551320	8996443	12071391	7334900	8934645	10249635	20285844	8483163	10629423	9991352
Cer 22:2;3O|Cer 13:2;2O/9:0;O	Cer_HS	13768733	7951912	7410744	4128045	13996734	570472	7436872	5861541	12553656	6648642	7388226	7045974
Cer 32:2;3O|Cer 12:2;2O/20:0;O	Cer_HS	16254090	3265513	8559472	3370511	16602740	2556392	4489819	378411	12963160	2805989	5242444	5534894
Cer 30:3;3O|Cer 12:2;2O/18:1;O	Cer_HS	18038526	2457342	6435012	2605339	16297289	969750	5232676	4117009	11972191	2161291	5503965	5639955
Cer 23:2;3O|Cer 12:2;2O/11:0;O	Cer_HS	19951078	11073443	13197203	4723967	14426991	7952086	13627574	6604400	15162459	8922465	9687596	6035408
Cer 21:1;3O|Cer 13:1;2O/8:0;O	Cer_HS	20957610	5028464	8501803	5539750	19870398	3372094	6093489	6443701	24036424	4633530	10972775	8304434
Cer 22:1;3O|Cer 12:1;2O/10:0;O	Cer_HS	21415228	8473234	25292770	3949087	11291614	4945649	1033106	1201092	13656468	6274348	4172089	2466748
Cer 22:1;3O|Cer 14:1;2O/8:0;O	Cer_HS	22516690	2953990	27160652	4159915	12823365	5350096	5056012	1750652	15218686	6201656	4910854	3113306
Cer 29:3;3O|Cer 12:1;2O/17:2;O	Cer_HS	24902420	3738904	10201980	4226496	24109026	3421916	5867624	5207190	16645055	3749344	5902098	6857473
Cer 23:3;3O|Cer 15:3;2O/8:0;O	Cer_HS	25505132	7904539	15848020	8691950	38875996	4657858	8852240	9658037	33790492	6178316	20373740	12582333
Cer 40:7;3O|Cer 20:2;2O/20:5;O	Cer_HS	25715726	11029600	21642066	9893178	23060686	800776	18599112	11676170	19345572	8063326	17968056	13398108
Cer 28:3;3O|Cer 12:1;2O/16:2;O	Cer_HS	25937812	6836646	14712522	4289915	23562948	643722	7132116	5637260	19943932	4461866	7406280	4474887
Cer 23:2;3O|Cer 13:2;2O/10:0;O	Cer_HS	30451594	6413626	18161910	11082258	40862764	7051422	8852716	10129672	30731484	5516775	9338572	7161188
Cer 32:6;3O|Cer 16:2;2O/16:4;O	Cer_HS	32000884	18978022	17319280	8259675	29713206	1064106	15098490	9960943	26181672	20118266	14247864	15814138
Cer 29:2;3O|Cer 14:2;2O/15:0;O	Cer_HS	38317752	32978384	21966716	11989888	33107772	3227354	16686654	15013579	57146580	16372620	15135774	12783989
Cer 30:6;3O|Cer 12:1;2O/18:5;O	Cer_HS	40971716	21656836	37317404	22698818	39994492	14406460	35810996	27215936	33232570	25576388	29720238	17683100
Cer 36:7;3O|Cer 18:3;2O/18:4;O	Cer_HS	44207716	26696188	24637406	13844197	38706244	9003711	19099180	16993824	36769104	24231662	19189636	21405938
Cer 26:3;3O|Cer 15:3;2O/11:0;O	Cer_HS	44559024	24772696	24871280	10059629	42232120	2571428	19118074	18189686	41171668	27537540	19704730	18448218
Cer 34:8;3O|Cer 12:2;2O/22:6;O	Cer_HS	44762136	25509488	21276840	8437542	43249600	4275784	17593590	9899787	36674720	31195912	15599318	17831880
Cer 33:8;3O|Cer 15:3;2O/18:5;O	Cer_HS	45851096	23233862	29339318	25552510	39975152	31135472	35023372	34261288	35935460	32320636	27606876	24565062
Cer 27:3;3O|Cer 12:2;2O/15:1;O	Cer_HS	57963600	31836082	29881308	12272497	52695640	4370300	20913130	16578771	45945200	36127032	23541538	25231372
Cer 35:8;3O|Cer 17:3;2O/18:5;O	Cer_HS	72633456	43835660	31307592	13146184	63447564	2095169	25596714	18748728	54559332	42455992	28282898	27704918
Cer 21:2;3O|Cer 12:2;2O/9:0;O	Cer_HS	94815912	90490400	73626416	44417572	102207928	10276784	82189304	63466400	96326136	78255768	86402608	69539528
Cer 28:3;3O|Cer 12:2;2O/16:1;O	Cer_HS	96103336	45510720	42844940	16542589	80914952	2193294	32652574	24427416	68473992	45364652	36853472	37013704
Cer 37:7;3O|Cer 19:3;2O/18:4;O	Cer_HS	151960592	68165776	91465432	29111772	146044704	6588833	53502520	41380428	127677672	54128492	57153896	56467952
Cer 31:6;3O|Cer 13:1;2O/18:5;O	Cer_HS	291192288	222946080	184146448	118188224	291307872	28677546	203009712	146039168	257383584	252647984	168304304	176467472
Cer 28:2;3O|Cer 17:2;2O/11:0;O	Cer_HS	1037488128	476628352	475898560	186000352	911095360	31159834	343528832	269679872	814621952	505586656	353860864	404041152
Cer 36:0;2O|Cer 20:0;2O/16:0	Cer_NDS	2381590	1121638	647822	634959	1898507	1126162	668241	845766	2185584	689668	472500	486368
Cer 34:0;2O|Cer 18:0;2O/16:0	Cer_NDS	4073213	494450	2271770	1247078	848158	558063	496356	1171335	437637	2027544	1239102	1975042
Cer 42:0;2O|Cer 18:0;2O/24:0	Cer_NDS	6326398	4957122	1574062	2975984	9385325	8601535	327165	1437518	127980	6617339	154055	651162
Cer 35:1;2O|Cer 18:1;2O/17:0	Cer_NS	57050	64234	59978	30221	287100	308310	37679	59366	83986	341549	226450	85857
Cer 36:1;2O|Cer 18:1;2O/18:0	Cer_NS	537987	607988	477769	308001	1417961	2159371	143466	689938	163218	3485053	947785	544642
Cer 44:1;2O|Cer 18:1;2O/26:0	Cer_NS	977816	519509	1294398	511044	1981560	1825313	93646	184234	65435	1712549	243581	250158
Cer 38:1;2O|Cer 18:1;2O/20:0	Cer_NS	1212299	701300	603754	482063	1308723	2135048	243264	535922	188788	3605770	912821	559340
Cer 39:1;2O|Cer 17:1;2O/22:0	Cer_NS	1397853	1191798	142375	120986	1413191	921547	33974	62791	37063	1589386	65026	56508
Cer 43:1;2O|Cer 18:1;2O/25:0	Cer_NS	1657728	1224428	1340342	587090	3019326	3330178	193681	430171	127769	2231634	441575	499726
Cer 41:2;2O|Cer 18:1;2O/23:1	Cer_NS	6489897	6040191	3651338	1598742	7761882	7084364	196022	1169952	134791	5847168	1950999	988370
Cer 41:1;2O|Cer 18:1;2O/23:0	Cer_NS	8193940	7899728	6271096	2581166	12994954	11636283	552163	2006309	362657	12000581	2213043	1270994
Cer 40:2;2O|Cer 18:2;2O/22:0	Cer_NS	12219732	11679655	5699486	1276810	15984441	10341785	280400	2028666	200864	12364381	3301764	2054002
Cer 40:1;2O|Cer 18:1;2O/22:0	Cer_NS	26479204	24903398	26073410	11836096	37292908	35765652	2051207	8193616	945010	44149440	7124871	6166014
Cer 42:3;2O|Cer 18:2;2O/24:1	Cer_NS	26880386	27025050	17118624	6129266	37331276	30265750	303121	5109792	415155	27052850	7058278	3449248
Cer 34:1;2O|Cer 18:1;2O/16:0	Cer_NS	34690648	13551526	19401062	16917166	31334656	29745428	4265792	13013048	4861999	29312996	27124396	20758038
Cer 42:1;2O|Cer 18:1;2O/24:0	Cer_NS	59924368	48826668	56774916	25772470	91158408	80076752	3152094	14101726	1466539	77170408	10642926	7135954
Cer 42:2;2O|Cer 18:1;2O/24:1	Cer_NS	78577184	70766600	68095512	36764532	119608488	96578432	2919667	22849080	1607986	98733184	19320210	14541089
CL 70:5|CL 34:2_36:3	CL	1507633	2011336	851402	130814	1418682	1673461	6339	108142	6060	1351458	199152	134904
CL 76:10	CL	121740240	65900756	81215376	31206818	137600400	36842788	35378432	53349476	122360552	83224728	54238288	39349576
CoQ10	CoQ	236649	209327	139441	72971	629407	907769	19618	46526	15612	1374816	119305	130644
CoQ8	CoQ	496032	291984	1344633	807301	568502	768726	135850	580321	30198	576522	501602	369170
CoQ7	CoQ	584891	485293	256887	338017	1210862	767886	266028	175315	474269	1126454	1203746	669460
SE 24:1;O4/19:1;O	DCAE	11864374	19714136	197139264	22347182	7266206	15317871	3155829	23464840	6752056	21877748	27975344	20907852
DG 20:0|DG 8:0_12:0	DG	25925	35757	60076	57315	15717	9272	20387	196625	83982	11737	64972	131529
DG 30:2|DG 14:1_16:1	DG	159087	13988	27011	35911	99713	29692	213209	62402	1532933	23442	60118	113640
DG 36:5|DG 16:1_20:4	DG	186936	130324	157912	113729	537016	742856	59100	164718	97159	1031094	345896	382880
DG 40:3|DG 18:0_22:3	DG	189344	655081	537276	470970	1531942	1172826	69012	496829	38325	1239966	285855	286759
DG 26:0|DG 10:0_16:0	DG	286919	48787	82060	52055	187547	58048	248499	110131	1522212	31852	73573	116554
DG 38:6|DG 16:0_22:6	DG	300665	554732	329325	190673	677923	1233833	99307	231672	175549	2011273	516548	323030
DG 39:3|DG 18:0_21:3	DG	535781	312963	558362	241919	1189751	1130754	72268	253746	55230	1428591	275751	233896
DG 38:6|DG 14:0_24:6	DG	607541	154892	81048	221509	253462	68509	1534176	309716	5406276	69984	135141	355141
DG 36:4|DG 18:1_18:3	DG	845659	1150184	600730	353540	2045371	1776650	122430	631156	367983	3256304	1744695	863711
DG 33:2|DG 16:1_17:1	DG	896853	342358	344728	337558	1899211	1243196	364102	441395	1962005	1712403	1260586	1208303
DG 40:2|DG 18:1_22:1	DG	972640	720982	388833	164009	3774668	2181285	61232	135578	95695	2188346	115644	119929
DG 26:1|DG 13:0_13:1	DG	1204354	470390	256967	448368	1040592	440929	331453	264990	1277800	290326	238685	220720
DG 42:2|DG 18:1_24:1	DG	1317315	956756	540303	253437	5022404	3455393	59179	129550	79375	2384073	141455	116074
DG 42:0|DG 16:0_26:0	DG	1747509	1389637	962114	453605	2766686	2251618	122744	325515	133475	1655493	411791	370829
DG 40:4|DG 18:0_22:4	DG	1850303	1896384	1950050	701822	5730579	5575096	163498	832261	221082	9029650	1825961	1550578
DG 40:6|DG 18:1_22:5	DG	1975739	1693698	1719976	246964	5749504	4299022	205796	812631	152487	6730352	1294304	927918
DG 37:2|DG 18:1_19:1	DG	1986978	1876378	1935822	557116	4594576	2618237	274620	615598	315801	4259162	715426	652836
DG 24:0|DG 8:0_16:0	DG	2083711	354633	179216	138047	1339896	353369	232769	138440	1752868	169464	103686	127802
DG 40:6|DG 18:0_22:6	DG	2122187	1718751	1735857	679353	5915642	4578294	215880	781579	414640	6723940	787332	1164958
DG 44:2|DG 18:1_26:1	DG	2213067	1273132	1095976	596763	2798451	1818797	288641	550149	500415	878188	553919	495149
DG 42:1|DG 24:0_18:1	DG	2771659	1770445	652512	295494	6255658	4660738	116633	187455	167965	2488174	176049	172871
DG 43:6|DG 17:0_26:6	DG	2926721	1010928	2114758	1883324	1989695	547709	606024	1327815	2435277	610093	1091002	760894
DG 37:1|DG 19:0_18:1	DG	3440668	2039088	1227875	1014150	5348018	4092574	563426	783811	716721	3422862	1160411	1037070
DG 37:0|DG 18:0_19:0	DG	3442504	2376164	2259446	1092075	4400374	3279183	512932	1053983	792407	2193952	1080964	817339
DG 28:0|DG 14:0_14:0	DG	3477056	441990	1254466	930869	2611037	671177	1096176	1605234	6775268	363861	1858169	1905526
DG 42:6|DG 16:0_26:6	DG	3543912	2254176	1127826	1668246	2518738	983654	1525438	2179640	4637119	675837	1490813	1260977
DG 40:5|DG 18:0_22:5	DG	3614527	4361092	4140740	1423776	12259286	10902820	343375	1550156	167555	15610331	3256297	307279
DG 38:2|DG 18:1_20:1	DG	3668844	1009204	8677151	2640550	12837732	8879011	500739	1192867	278260	7310141	1211948	1270383
DG 40:6|DG 14:0_26:6	DG	3680167	626242	278441	781777	1644056	404482	1977550	832397	7084318	390625	699785	1078211
DG 35:2|DG 17:1_18:1	DG	4072439	2986224	3857712	1649066	9265180	7288706	470412	1595762	932276	10800098	3517115	2472090
DG 30:1|DG 14:0_16:1	DG	4086866	1553081	1490436	2146536	4630000	2659093	2726376	2638882	8111427	2788370	3840473	4245110
DG 40:1|DG 16:0_24:1	DG	4688928	2753736	2280999	925188	9222802	6884884	356492	608926	632472	4651567	460906	524758
DG 34:3|DG 16:1_18:2	DG	5102794	586352	1762293	731175	1571793	2815144	621562	1184034	606742	3893626	3067548	2878386
DG 29:0|DG 14:0_15:0	DG	5236142	710641	839722	724454	3402252	1487678	1997625	1174293	8421946	1097868	387512	1777210
DG 41:6|DG 15:0_26:6	DG	5620944	1672600	653465	1030854	3395675	978485	1979574	2077402	5446003	485913	893909	1894794
DG 38:5|DG 16:0_22:5	DG	5808728	6105250	5295470	1397259	12826332	11168396	248267	2972021	113049	16912574	6798144	3893315
DG 40:0|DG 16:0_24:0	DG	6032504	4205456	3289141	1386414	7861598	6926961	555876	1173573	782439	4885502	1468583	1028800
DG 40:7|DG 18:1_22:6	DG	6148661	597748	2178096	871353	4520726	658171	969499	1841924	403849	1767369	3887475	1551779
DG 32:2|DG 16:1_16:1	DG	6376824	3360742	3084900	2698542	7914806	5086494	1719614	3168714	5070559	5661478	5842416	5304954
DG 38:1|DG 20:0_18:1	DG	6476469	4486148	2293755	1345710	12396637	9042483	273260	646681	669633	8340852	558651	457620
DG 22:0|DG 8:0_14:0	DG	7074654	875584	842066	385281	7568494	2852720	255058	457781	3753177	1912254	415140	324742
DG 31:1|DG 15:0_16:1	DG	7297930	2913500	1787165	2032812	7098427	4236673	2199316	2240759	6131710	2775471	3814286	3504210
DG 38:3|DG 18:0_20:3	DG	8737883	9183077	13363423	5321284	18942600	15375242	952849	5389510	316304	22128176	8023630	5465696
DG 33:1|DG 16:0_17:1	DG	9678870	5881757	4033702	3469129	13379551	7700730	1112123	2580670	5227686	8224172	4571304	3232696
DG 36:3|DG 18:1_18:2	DG	10074947	8740983	10376302	5005921	21520166	17538110	884413	4492214	1124089	25812632	10037978	6822710
DG 35:1|DG 17:0_18:1	DG	11381023	8854717	7871272	3501320	19809970	16941554	1188051	3204876	2134882	18015102	4156716	2982843
DG 38:0|DG 18:0_20:0	DG	14193409	9647776	9608275	3152155	17731984	15936778	1142285	3380802	826502	13034909	4288328	3255540
DG 31:0|DG 15:0_16:0	DG	16918436	9005677	6686285	5278837	15231689	10770514	3528443	4559289	15063061	9433083	7502736	5708026
DG 38:4|DG 18:1_20:3	DG	18285236	21808766	28319470	9790172	37889320	27287230	1830670	12243899	309715	46657396	25310852	14828768
DG 38:4|DG 18:0_20:4	DG	18768454	19798982	22702848	12520860	36841520	27599332	1779006	15050782	298398	46424988	25223360	16535100
DG 35:0|DG 17:0_18:0	DG	19836444	13818064	14632351	4999746	25566230	17520324	2670287	4590174	4489302	17228350	6215246	5957491
DG 20:0|DG 10:0_10:0	DG	22163544	5180376	8383635	5069326	21720138	10170832	5302920	5790978	17342506	6628898	6637582	4686024
DG 34:2|DG 16:1_18:1	DG	26288172	1342967	18508004	11233759	13560439	31812442	3886064	27765520	8413168	45345996	11942021	12125213
DG 33:0|DG 16:0_17:0	DG	29031216	16845432	14593799	7658846	34253788	22712904	3866900	7334434	9494794	22523690	9794185	7113622
DG 32:1|DG 16:0_16:1	DG	41332564	35200700	44345996	30267634	61179636	52688668	7663107	28239274	13149204	62454416	37023808	28502352
DG 30:0|DG 14:0_16:0	DG	52007740	29314182	37823056	22430430	70710552	50021828	9418137	27938214	21706080	45819828	35248916	24727418
DG 36:1|DG 18:0_18:1	DG	57454292	41933196	47578980	23315686	111088848	85878784	3829597	17464978	3257842	89394136	18267384	14880608
DG 36:2|DG 18:1_18:1	DG	78553536	65867160	88658848	40366324	150760512	119841560	8198686	33278184	11161933	130589272	39918868	29486162
DG 32:0|DG 16:0_16:0	DG	95347600	59622320	93824768	40160412	197669536	54993456	13725756	50758188	1467576	137474576	58412584	34118052
DG 34:1|DG 16:0_18:1	DG	129822584	108454520	143199552	65617212	256366352	201189936	10729057	59976848	11702034	208703472	64683056	44625072
DG 34:0|DG 16:0_18:0	DG	220898896	155544064	148131120	55210556	265747104	220520272	14953099	51794824	11113185	220366656	88681216	56502572
DG 36:0|DG 18:0_18:0	DG	257208720	184318592	159631904	55115060	282493696	234725888	15604350	50644836	6026294	220715440	90831240	59907160
DGCC 26:2|DGCC 13:1_13:1	DGCC	1097985	467249	968695	417254	975287	843733	509221	823281	1464752	713234	724862	794520
DGCC 37:8|DGCC 16:4_21:4	DGCC	2045635	876407	786152	141254	3020500	197816	213155	653285	1653125	1694948	275058	857980
DGCC 24:1|DGCC 10:0_14:1	DGCC	4417537	110583	1507130	352269	1475556	59893	310462	871743	544393	238442	1807862	1480035
DGCC 30:4|DGCC 15:2_15:2	DGCC	5331396	2951525	3021418	2163432	4443493	259621	2255131	2328269	4400674	4185815	2334300	3368992
DGCC 37:5|DGCC 20:2_17:3	DGCC	5537880	2335217	3083808	1981858	5295064	785558	2202782	1630911	5100930	1754818	2293587	3050895
DGCC 21:0|DGCC 8:0_13:0	DGCC	5574426	1414072	1763947	2025932	7314140	2706714	1984822	1791315	5640988	2103575	1824428	1866645
DGCC 33:9|DGCC 15:4_18:5	DGCC	6602862	4442563	3052464	1335264	7246908	3119858	3206056	2464908	3657066	3141618	3019001	2885878
DGCC 17:0|DGCC 8:0_9:0	DGCC	6802394	1014340	3204707	1346274	5644879	448593	2466397	1988395	7812606	820318	2649683	2515668
DGCC 40:11|DGCC 18:5_22:6	DGCC	7176362	3781379	3100334	1363990	6377302	224641	1931451	1482204	5112886	4659331	2610695	3057702
DGCC 18:0|DGCC 8:0_10:0	DGCC	7210084	2389790	4938682	1667410	6685428	5163436	4900649	4520780	6659598	1438668	4188848	3962190
DGCC 24:1|DGCC 9:0_15:1	DGCC	7710528	5169125	6477632	3250202	6838052	1916937	5237184	4738524	8749355	6093064	4736066	5051116
DGCC 26:1|DGCC 11:0_15:1	DGCC	7901054	4109952	6898033	1845946	6824740	426286	2990114	2238712	7720601	3196852	3260780	3997682
DGCC 35:5|DGCC 13:0_22:5	DGCC	9115470	4311507	3622230	1891489	7311127	936812	3742660	3147115	7217650	5743032	3631012	4448870
DGCC 20:0|DGCC 10:0_10:0	DGCC	9799767	14885416	13751034	15927515	9651800	9612938	17239110	15836912	11517440	12774755	16702021	14490907
DGCC 27:5|DGCC 9:0_18:5	DGCC	10193936	5315458	4890060	2643476	9802014	715987	4069180	2883412	8789158	7261043	4449063	4656232
DGCC 37:4|DGCC 19:1_18:3	DGCC	10205655	5142680	4646811	1446911	8332910	63480	2849920	2208534	8387202	6257005	3356884	3686318
DGCC 27:1|DGCC 12:0_15:1	DGCC	11054426	1959312	5095505	2440857	10201822	1248010	953089	2901704	7674544	2301418	3817324	4908503
DGCC 22:0|DGCC 11:0_11:0	DGCC	12076749	7816426	8203908	7359365	9781244	6468305	9336886	8601867	12420037	5160361	7190094	8356220
DGCC 36:5|DGCC 14:0_22:5	DGCC	12878470	6753380	5821624	1681801	10706945	496600	3243361	3187813	10804263	8991766	3483142	4880892
DGCC 28:4|DGCC 11:0_17:4	DGCC	13239549	6722594	6242920	3479391	11141487	1535914	6158698	4778050	11159610	8969032	6077663	7787362
DGCC 23:0|DGCC 8:0_15:0	DGCC	13346722	5748192	6198648	6650359	11314887	5635754	8679054	7948342	13844438	6149938	5098153	6258377
DGCC 43:9|DGCC 21:4_22:5	DGCC	14605123	8776147	11402198	6762334	13779638	1317926	6221845	8071086	15200515	10300779	10413014	9627167
DGCC 32:6|DGCC 13:1_19:5	DGCC	17145764	8268220	7248337	3460759	14199101	1987925	5286546	4723339	13061004	11035828	5999794	7206600
DGCC 34:5|DGCC 13:1_21:4	DGCC	17768860	8046462	6723801	2645372	14425338	2598828	5074698	3645031	13883954	7866753	5023849	5672064
DGCC 33:6|DGCC 16:3_17:3	DGCC	19452610	7195599	10151736	3517132	17424530	599015	6377491	5572006	15529923	13253491	7474047	8110757
DGCC 42:10|DGCC 21:5_21:5	DGCC	19796264	7374524	10248611	1968442	16426392	33555	5293740	3478527	16066450	7781452	5396230	5847230
DGCC 25:1|DGCC 12:0_13:1	DGCC	27643012	15271007	15100157	5875857	20538734	3288310	9789953	7115366	23732442	19151362	11928329	10960028
DGCC 40:10|DGCC 20:5_20:5	DGCC	32779162	18276216	22592836	13069716	28323224	3238137	15803659	16566508	28309282	24267372	19137220	16474136
DGCC 26:1|DGCC 10:0_16:1	DGCC	33202444	19284576	14783406	6261988	31428834	1326683	13410704	8647149	25561862	22717032	12706776	12370246
DGCC 24:1|DGCC 11:0_13:1	DGCC	35600904	22040902	17767064	11985171	32342742	5926478	15088909	14363908	32297928	22941256	14081236	16227426
DGCC 18:0|DGCC 9:0_9:0	DGCC	37378416	27816678	28441290	16440268	42566580	11271370	29033046	22475598	36658032	23667784	28737680	25389646
DGCC 24:1|DGCC 8:0_16:1	DGCC	48427232	28992746	37483432	21792194	46708764	28005428	34266736	26284818	43016564	30910550	31983170	26285194
DGCC 31:6|DGCC 15:2_16:4	DGCC	49673284	32983442	31459254	16098894	48029520	22192860	27968848	23800682	46306036	33275726	30300314	25702172
DGCC 36:9|DGCC 18:4_18:5	DGCC	51640808	38037264	42129316	30972622	67161712	14633781	39623144	32547544	45018268	34428872	36047392	36029068
DGCC 25:1|DGCC 9:0_16:1	DGCC	119985120	52911048	73858536	23658616	113893432	4170982	40214236	29810698	92451288	44908384	43199760	46158616
DGCC 26:5|DGCC 8:0_18:5	DGCC	144163056	93208544	97497448	65447176	136182208	23386672	94628096	79956544	117469016	119945840	80650632	80023064
DGCC 19:0|DGCC 8:0_11:0	DGCC	254054224	184760512	186617936	113513776	286402464	30589286	178646512	140269008	223785296	236437504	150955552	161300240
DGCC 23:1|DGCC 9:0_14:1	DGCC	417919808	227964832	220902432	80223992	369125952	20144138	145905888	108237360	331094112	233520304	146332096	162571056
DGDG 35:5|DGDG 16:2_19:3	DGDG	6048112	3903686	2279414	1818236	5990643	650036	1641634	2182934	5016565	4570140	2564687	4054293
DGGA 23:1|DGGA 9:0_14:1	DGGA	6905602	2886105	3591837	1711097	6000582	6353676	3851602	1940088	5461207	7783538	3465928	2846204
DGTS 34:1|DGTS 16:0_18:1	DGTS	2739512	457834	515682	1756840	806110	412229	4923997	2478283	4239219	208768	1913275	2433808
DGTS 36:2|DGTS 18:1_18:1	DGTS	2885022	8910886	5790441	5820138	8501019	8802603	8916221	7985938	11923045	9195628	8879986	9208221
DGTS 38:2|DGTS 19:1_19:1	DGTS	5024486	7361217	3605651	3571886	6555153	5946551	3741544	3439039	4914764	6391524	4488466	3965627
DGTS 37:2|DGTS 18:1_19:1	DGTS	7327821	7978039	3436081	5157632	3502994	5053168	6339544	6097504	7524055	5639090	9174422	5515198
SPB 26:0;2O	DHSph	1316968	737846	649940	297089	1085098	464973	429248	363161	1025793	400628	542429	492026
DG O-37:5|DG O-17:0_20:5	EtherDG	286519	193052	199386	48227	364859	361743	21437	47051	11159	202532	78481	50001
DG O-39:5|DG O-19:0_20:5	EtherDG	385070	175133	247096	54404	425188	405012	18512	60043	13440	359828	123896	99277
DG O-37:2|DG O-19:1_18:1	EtherDG	446429	392357	587451	355971	771498	716791	132101	180898	122147	423031	275274	197585
DG O-39:5|DG O-17:0_22:5	EtherDG	668528	422957	256692	94397	1071711	999018	41523	68806	54103	1931474	253767	217195
DG O-35:2|DG O-15:2_20:0	EtherDG	963339	574233	194234	170733	610124	375312	129783	209413	192898	261145	403054	383511
DG O-35:2|DG O-19:1_16:1	EtherDG	1005400	418993	634285	328813	1380637	1080500	248521	372726	291252	710649	402701	432431
DG O-33:0|DG O-17:0_16:0	EtherDG	1091106	699446	599665	434021	1599107	1525929	148419	363274	128639	1503630	290165	189793
DG O-36:0|DG O-16:0_20:0	EtherDG	1201709	827290	2488710	1188628	2330328	3344556	115201	584933	69856	2997714	186443	104958
DG O-29:1|DG O-15:0_14:1	EtherDG	1358756	237734	512299	193356	1147487	621362	351862	281797	1110239	422220	385230	402341
DG O-36:1|DG O-19:0_17:1	EtherDG	1388384	918079	886814	323774	1046493	828285	143982	332784	141155	1099116	375009	383389
DG O-36:5|DG O-16:1_20:4	EtherDG	1398732	1239845	1847993	2263414	1108269	1879340	1740935	2667320	1434407	2215620	3036572	3099178
DG O-30:0|DG O-16:0_14:0	EtherDG	1516297	400921	365889	282153	1262196	696092	510621	274871	1406633	315135	292228	485992
DG O-34:0|DG O-14:0_20:0	EtherDG	1704564	1131059	278157	270471	480057	365337	170416	183933	449249	223082	269626	231333
DG O-38:5|DG O-18:1_20:4	EtherDG	1903082	1316684	851713	399783	1679506	1240326	66026	224802	51391	1405920	307042	190021
DG O-36:0|DG O-18:0_18:0	EtherDG	2256855	1549535	4272850	1639312	3417770	3873764	245205	874676	71159	3452957	408723	332417
DG O-34:1|DG O-16:1_18:0	EtherDG	2394998	1225187	2201430	820577	2912316	2656751	339180	787471	475934	2248712	926788	802517
DG O-34:1|DG O-19:0_15:1	EtherDG	2439615	1632644	901672	870865	3271816	3014068	348774	742056	498656	2432714	800703	743959
DG O-33:1|DG O-17:1_16:0	EtherDG	2555787	1236127	2305333	1279043	3424208	3010886	237185	1083478	227582	3231325	1741060	1171927
DG O-34:2|DG O-16:1_18:1	EtherDG	2928582	1482508	437692	59058	3458445	225692	122586	543532	107773	1943005	83675	225259
DG O-37:3|DG O-21:1_16:2	EtherDG	4580970	99236	1489559	248239	5774468	4199212	242874	152089	1053548	305421	115516	171476
DG O-38:7|DG O-16:1_22:6	EtherDG	4972012	3998238	1831346	443568	6646453	4392670	185298	503874	106518	5885496	955672	638384
DG O-34:2|DG O-18:1_16:1	EtherDG	7197129	5086780	13801725	5841025	8861805	6298678	686953	3602184	318965	7423856	5672712	3796700
DG O-32:0|DG O-16:0_16:0	EtherDG	7287204	5122594	9546319	4619465	10452247	12085064	977268	4839486	493818	10544422	1714142	1076110
DG O-35:1|DG O-19:0_16:1	EtherDG	7809664	4897437	5249116	2493292	9701762	7197890	1112025	2246782	1293388	5470664	2353632	2608846
DG O-34:0|DG O-18:0_16:0	EtherDG	8888632	6716832	10640457	5377558	14705584	16318884	745235	3569432	400738	15798223	639117	697973
DG O-36:1|DG O-18:0_18:1	EtherDG	9280685	6346302	8937283	6219640	13281365	11349828	540329	2967794	144852	8522604	2396986	1933151
DG O-32:1|DG O-18:1_14:0	EtherDG	11577403	8209996	21234196	10396622	14735376	10321225	1573570	7299111	973678	10768033	7571998	4965384
DG O-33:1|DG O-17:0_16:1	EtherDG	12595582	7524428	7880765	4114514	16109617	11992911	1890260	3531494	2787840	10123961	4139358	3896403
DG O-36:2|DG O-18:1_18:1	EtherDG	13435515	10847908	36821268	17924306	20675788	15557231	1346551	7552866	208729	15926383	7041740	5565382
DG O-33:3|DG O-19:2_14:1	EtherDG	27228354	16854674	21667708	8600595	29848274	28204170	2810436	7379984	1251162	28213066	13257135	8756628
DG O-34:1|DG O-18:1_16:0	EtherDG	35926844	27282580	56211376	25963752	56233836	44676160	3268822	18907228	938435	44861880	12958992	9023472
DG O-31:1|DG O-17:0_14:1	EtherDG	36369132	22947428	23821582	9669945	43157848	35188816	3444835	9332453	3184454	32265788	14443486	10536269
DG O-48:3|DG O-28:3_20:0	EtherDG	110361888	81317176	91286776	51948828	121652728	102404744	3913831	41737420	8086648	98339768	66911764	36328892
LPC O-20:1	EtherLPC	571749	672994	170302	94224	703487	912213	114738	206050	289588	1351752	136082	94704
LPC O-18:5	EtherLPC	907107	344832	1063488	440398	760980	412968	348398	362879	441434	475123	2546711	1151273
LPC O-14:0	EtherLPC	990990	997054	4991922	6743294	747651	1952262	2273198	3860348	1067190	179088	878358	1076547
LPC O-13:0	EtherLPC	3811267	1928003	87067496	41687432	2120102	1886572	10240223	23741222	1439322	2551630	17284844	7758092
LPC O-18:1	EtherLPC	6633343	8254621	18018376	18384942	7124514	13378830	396911	585715	1232574	9923699	4498654	254691
LPC O-18:2	EtherLPC	9848889	3349540	8823939	6499490	8070422	3687236	1915497	3463835	1848807	2587666	4099823	1997160
LPC O-20:0	EtherLPC	11572522	1567855	5159671	1759933	9713093	1695587	1852574	3203812	9064526	1463126	4376792	3557749
LPC O-18:0	EtherLPC	30557200	38303496	78813304	55051604	24757102	65470876	5405992	19695736	2799426	41260284	5215110	2671100
LPC O-16:0	EtherLPC	74637296	48683724	388888640	292707424	71219856	128915808	71083704	137924128	18638442	34953884	41925672	25011180
LPE O-18:1	EtherLPE	2436756	1027094	5800804	3361642	2506239	2413828	845341	1057711	201837	2470009	944242	459813
LPE O-18:2	EtherLPE	8806044	1196610	10002248	3073958	5078658	849677	5086700	4494149	3414609	1831088	12669584	7902088
PC O-41:9	EtherPC	279071	985256	3124254	1437495	470011	854353	436140	1437720	981018	1733667	1909424	817914
PC O-34:7	EtherPC	308704	545979	745209	430031	259931	428048	372888	412425	247941	764298	588846	351530
PC O-46:7	EtherPC	316232	564257	1637662	586170	230168	216110	9060	61088	15957	217621	178264	60185
PC O-44:2	EtherPC	461666	625220	660108	289056	1162792	845355	21147	44813	36165	676403	34571	24772
PC O-32:5	EtherPC	491352	1072107	1038015	812292	1405099	2175038	85033	321473	131167	1799094	1893751	441026
PC O-30:8	EtherPC	498723	323374	1879236	1688486	1092654	1471181	1040875	1067417	919329	1767686	1056620	656027
PC O-44:1	EtherPC	504133	539071	270269	103564	1181662	1044967	26273	27236	21444	980909	31485	32614
PC O-46:6	EtherPC	531037	621751	1965940	915578	363339	229717	22486	43104	23042	221072	55579	32846
PC O-39:10	EtherPC	544426	961178	3923086	2858895	1970534	2497354	1895244	2993899	1657992	4781910	1572703	2338302
PC O-40:11	EtherPC	564509	1436488	173643	129339	887903	1788588	47489	129246	89363	1961366	238667	265884
PC O-35:6	EtherPC	607434	324759	1836284	1759599	1098293	2344924	472714	1663996	372388	3135041	1653624	960730
PC O-46:10	EtherPC	655372	636673	367945	182191	276698	232705	18096	58637	48461	278654	1829830	1068528
PC O-44:7	EtherPC	805313	827646	3432784	1449574	602659	301879	38050	282121	63793	257034	1097320	510254
PC O-44:12	EtherPC	1199540	1243565	3251722	1838800	1032809	1792390	32074	693879	208655	1335302	2367823	957047
PC O-33:2	EtherPC	1231634	240616	399136	248167	1237619	212445	296153	303436	777911	299304	259737	286482
PC O-46:11	EtherPC	1346868	2640501	457767	421792	1113915	676544	24530	102060	326922	876018	2087605	1389354
PC O-36:8	EtherPC	1599294	263043	729489	830598	1670173	995362	1623218	787953	1317037	904806	1108600	858220
PC O-34:6	EtherPC	1603793	673572	1057477	880713	438727	1245347	108835	465148	264847	1733464	2717636	644588
PC O-37:9	EtherPC	1681735	5880826	12712545	9922047	4366595	2594096	7563862	10286026	4484010	9775869	11266163	9350235
PC O-44:5	EtherPC	1803862	590103	989894	276123	2569060	2107758	23724	118917	25205	2216335	645466	291304
PC O-44:6	EtherPC	1843960	2677367	6427197	3206103	1653548	1823326	31946	420962	66550	910092	750645	268802
PC O-39:9	EtherPC	2382446	2629772	6506524	4282661	6229040	3220358	294924	3077472	193090	8997098	4571601	4431297
PC O-44:9	EtherPC	2771864	4113724	1970570	2007854	2514869	2095930	70695	606675	294132	1174237	5677453	3457778
PC O-42:3	EtherPC	3082929	3252567	1477814	748970	4405811	2847311	35407	160495	70541	2292217	337845	142004
PC O-40:9	EtherPC	3233036	4434486	4882509	3115979	3722690	2338177	298702	1749844	1104891	2894334	7553022	3249518
PC O-38:7	EtherPC	3246260	1779144	8184024	4592038	3224305	2569486	781948	898984	1669280	3567867	9731564	4759913
PC O-29:0	EtherPC	3707159	732308	3152450	1532306	3975823	4030156	1078233	1468428	675070	1904730	2411950	2091000
PC O-32:4	EtherPC	3741796	4100228	3982137	2623726	4853034	3281612	284594	1613580	1113172	3573056	4765524	2258090
PC O-37:7	EtherPC	3826390	9081363	14841575	9661408	6752752	9350551	6265028	9143916	4266848	15640412	11650772	10978070
PC O-37:10	EtherPC	3830627	3302821	3769524	2331230	5158126	3353860	194606	2639682	206827	5013203	5083742	4258446
PC O-40:0	EtherPC	4320364	3720193	2216007	1251793	6482666	5370045	179563	570268	346874	5423943	519976	302821
PC O-42:4	EtherPC	4444458	5145002	2571885	1254758	6582779	4730435	56376	675100	82203	5612822	1725478	775940
PC O-37:5	EtherPC	5599556	4082579	4267376	3206116	8205056	7897792	391772	2660042	2647290	10453065	7825234	4514976
PC O-32:3	EtherPC	6082511	4181416	7481998	6116572	4801754	2853167	1148370	5243380	1821974	3394880	4992716	4192311
PC O-35:9	EtherPC	6119108	135390	1188822	592298	5447750	616120	404706	572053	3578220	547395	857643	629794
PC O-42:2	EtherPC	6490878	7362912	12724978	5644274	10293454	7155097	84205	1234735	108495	6189103	873109	396639
PC O-33:3	EtherPC	6820339	5430814	5975404	4420923	11060697	5741756	1006280	3697126	4945818	7403862	17268762	4707803
PC O-42:7	EtherPC	7543476	7541406	26314226	13042413	6565136	4328602	1506366	4870300	1005529	3071386	10497034	7892556
PC O-44:11	EtherPC	7923912	9627234	4157068	2780336	6195564	4839018	187575	1807343	1476112	3126949	4488469	4156230
PC O-32:6	EtherPC	8787265	5805802	7410136	9451231	8284518	13560421	9904594	10158818	4897113	7747370	7902671	7452687
PC O-31:3	EtherPC	9945950	3338208	4368372	2404764	7965990	1155818	3219406	2246278	7155201	1936255	3507926	4060122
PC O-38:8	EtherPC	9974660	6915413	14204467	10811605	15650762	14699886	3175779	10211313	4338368	13211979	12981581	11270992
PC O-42:6	EtherPC	10949160	10076466	24479130	12335869	14439288	11289831	666571	5288528	647797	11820392	9049630	4512088
PC O-38:0	EtherPC	11628028	12190693	7096286	3958457	16198558	15264291	477819	2534592	849952	15833269	4242530	2128082
PC O-42:9	EtherPC	14442548	11782866	10557480	8005720	11688414	7821706	695280	3878686	2550782	6449136	11982631	6867791
PC O-36:7	EtherPC	16441552	8581796	9130921	10409110	24456014	22132214	3475145	9489754	3744516	21844408	17910402	16522496
PC O-44:10	EtherPC	17941024	20989422	9098381	7422515	15989385	9728138	594785	4192974	3603424	10356342	14588850	9518094
PC O-40:1	EtherPC	20605390	22185488	22482816	10890153	31715344	25862442	525134	5110958	432388	26866522	1057749	464516
PC O-36:0	EtherPC	22351470	15692967	13631248	8451673	26415342	17803580	1334866	6474639	1342311	22417608	4658144	3652411
PC O-40:2	EtherPC	23297262	27762452	49025048	25278332	32954542	25810906	774488	10810472	595268	29154402	8683649	5509940
PC O-32:1	EtherPC	28862592	14900367	26743256	71251096	17322362	9605244	2377746	30315136	5703870	9829876	13467135	58932216
PC O-39:7	EtherPC	29949264	12525564	16006192	4551692	27496562	196942	9031789	6490792	22948472	13193233	10966214	9341047
PC O-34:3	EtherPC	33118418	41447524	41714404	21186110	36209008	1981311	5226604	17678210	11620773	16491617	32979626	28042050
PC O-30:1	EtherPC	35873848	35643976	103990216	64279088	34663564	31961828	8571345	45060336	14183753	25428422	47908988	37203112
PC O-37:2	EtherPC	39187016	46747040	70224328	30960884	53503584	58753072	7722078	43209668	3123362	50834384	39986872	23039058
PC O-38:6	EtherPC	40775760	37919740	77298256	45787020	45793840	32172764	6933146	25124920	12047783	24375910	39212328	24107844
PC O-36:5	EtherPC	41240520	44100432	13594972	9162656	39959332	24541966	1810449	9101873	10672115	27635384	13021258	8389767
PC O-40:4	EtherPC	47063348	31563832	57502256	35970104	57638524	53486696	1880137	19820598	2150182	57928520	38953352	22282122
PC O-38:2	EtherPC	55798156	47240296	117198384	80560768	71725016	65349852	4416108	41119120	3437488	62905028	39036496	25940320
PC O-38:1	EtherPC	73156640	78033200	96532544	54117228	104839544	81217128	3883994	32047922	2170295	78271072	23748074	17194352
PC O-36:3	EtherPC	82203392	80734664	149462528	91028016	102156584	93725584	13229718	64758084	20828146	98802416	80161344	52171312
PC O-32:2	EtherPC	91171384	97950184	100222120	58839716	94994584	52495348	9217406	43978984	18342686	53615728	50739944	29413282
PC O-40:7	EtherPC	116319616	39303852	83303224	46596748	118091448	92693648	8413081	35011492	29157840	97746656	53240512	38154768
PC O-38:3	EtherPC	121052336	147260784	158575424	97109472	137607872	112931696	5899469	57839108	6460222	118116096	61294388	39574272
PC O-40:5	EtherPC	133016264	146042288	146305440	84729048	152336816	146275568	8431346	45096760	13508950	164038032	73566664	60349816
PC O-36:4	EtherPC	140302224	161806352	135020352	78936352	142688592	135371952	13357509	58482128	37320056	146794000	82932944	58503552
PC O-40:6	EtherPC	144144576	130152216	189084640	109428504	147020512	137973504	19116796	47185528	31867912	140338000	89037248	68776672
PC O-30:0	EtherPC	173742032	166290288	313593536	205264416	197893088	187650512	59056876	213113904	56200952	144580512	129186224	116771240
PC O-38:4	EtherPC	250599648	278898144	218601968	136309696	266388208	238441744	17654162	92942072	33326288	263287472	73419472	91651440
PC O-34:0	EtherPC	253415328	242065808	165403744	102929560	312571456	293143808	21681608	105695624	20522436	270518080	83960608	65665428
PC O-36:2	EtherPC	273604096	383035456	896889472	594260480	411569056	346436640	66360292	299754016	59924624	296344320	272900672	231840272
PC O-36:1	EtherPC	330197824	363440896	671392320	389157504	387616416	341477824	24907136	237013648	16947894	310270400	160317664	102807904
PC O-32:0	EtherPC	359462624	331825056	366665472	214584432	397266592	419165504	103724160	245584624	82998240	372096288	197110352	164324416
PE P-33:1|PE P-16:0_17:1	EtherPE	1000099	645629	1947188	676527	794599	270171	253713	1418104	384334	459741	1837894	792696
PE O-38:6	EtherPE	2292557	1876769	3008238	1703219	2714614	1406364	201611	1594374	73945	2302512	1660918	1250089
PE P-37:4|PE P-17:0_20:4	EtherPE	2909241	2769012	658184	337148	2287095	615181	347555	448971	82362	1768476	2685667	2946594
PE P-37:3|PE P-16:0_21:3	EtherPE	3447476	2744199	2868774	4594602	3362288	4409968	567090	5931645	254009	3554136	5845470	3861603
PE P-38:2|PE P-18:1_20:1	EtherPE	4064787	6093923	21739808	11370799	4689020	3307213	277727	6200232	274462	4819778	6976367	3826757
PE P-32:1|PE P-16:0_16:1	EtherPE	4581252	3896995	16054946	11218551	2554927	747533	297899	10115344	101223	1638001	6848766	4698278
PE P-39:5|PE P-17:0_22:5	EtherPE	6155902	7067894	3605866	3133806	12168559	6533165	217290	2534629	336578	11670429	9186682	6856053
PE P-34:2|PE P-18:1_16:1	EtherPE	6926326	5172142	28772300	16563352	7092915	2133752	333713	11994343	1068936	4493914	15361162	8955286
PE P-36:5|PE P-16:0_20:5	EtherPE	7503465	4718263	4841744	2945650	5791778	11901605	416775	4991220	201162	2112530	5058925	3558907
PE P-35:1|PE P-17:0_18:1	EtherPE	9466116	8568068	12928992	8451724	9480442	3921592	666987	7166285	1162115	6362751	8106158	5021484
PE P-36:3|PE P-16:0_20:3	EtherPE	9777675	9037127	28561138	22216540	1070765	3213044	951679	15022099	147550	3778862	16980906	9506186
PE P-40:5|PE P-18:2_22:3	EtherPE	9784967	4394022	23045916	18470262	13248800	10540174	399395	13148346	266524	15764364	45423984	31879470
PE P-40:4|PE P-18:0_22:4	EtherPE	30210726	38343348	62414348	37114100	34155400	30498956	768195	20651968	908647	51810604	54312780	35350548
PE P-38:3|PE P-16:1_22:2	EtherPE	40282392	42461172	131545472	76064432	38838952	28851110	2853945	43865192	1481325	45948772	72756160	55794876
PE P-36:1|PE P-18:0_18:1	EtherPE	40323300	32199088	75185904	33874624	40242324	21915564	1093651	22460342	978065	30964010	17105870	10120772
PE P-36:4|PE P-16:0_20:4	EtherPE	57445920	34657080	48648788	28852562	42910952	25148882	1445777	33976368	1221984	28737404	40151368	27372196
PE P-40:6|PE P-18:0_22:6	EtherPE	67513224	39897080	43511424	25869900	101004800	53588220	1985323	17260184	1310288	80737968	35409640	27057954
PE P-38:4|PE P-16:0_22:4	EtherPE	72994144	57191280	83799776	51900164	71456504	40582072	2459362	37432832	951994	63250436	69466888	44604872
PE P-40:5|PE P-18:0_22:5	EtherPE	74073560	76668960	77777616	43583772	92314968	55635928	832595	29134860	1002120	91837504	66568476	42219928
PE P-34:1|PE P-16:0_18:1	EtherPE	84118648	71952704	142088512	78149512	79658688	40482128	3960829	66722216	1776532	50554820	42132380	29455116
PE P-38:6|PE P-16:0_22:6	EtherPE	100434632	80132472	75288752	48789376	128680312	68940392	4281657	47408000	5374498	90583704	80611032	51264436
PE P-38:5|PE P-16:0_22:5	EtherPE	137311280	111113392	127609576	82129864	152706992	80348784	4198578	63306764	3598057	97345712	130884664	85872576
TG O-60:11|TG O-16:0_22:5_22:6	EtherTG	63246	382580	703992	382328	62083	298360	41436	311675	6373	1281697	226667	438603
TG O-57:7|TG O-19:1_16:1_22:5	EtherTG	110616	105550	707759	320810	61267	135519	30199	164110	18299	526920	400454	701037
TG O-55:6|TG O-21:4_16:1_18:1	EtherTG	122993	158887	1723736	799046	80312	132038	128761	539739	32148	229826	701473	1274559
TG O-54:0|TG O-16:0_18:0_20:0	EtherTG	124148	260524	3029597	1164685	129188	189910	28651	177930	18180	221231	24599	16953
TG O-48:3|TG O-18:2_14:0_16:1	EtherTG	160954	163533	3513738	822878	73173	86903	134285	1125828	29021	200902	1445718	1365184
TG O-58:9|TG O-16:0_20:4_22:5	EtherTG	195122	498110	1581464	819608	79143	356940	112377	684259	24806	2585330	1172887	1833751
TG O-52:5|TG O-16:0_16:0_20:5	EtherTG	210038	220313	6159358	2143133	122717	126780	113787	1029035	20042	127028	321638	226409
TG O-52:6|TG O-15:0_17:1_20:5	EtherTG	216027	90404	3196845	977309	146961	116884	108832	600312	94581	86566	573785	458242
TG O-47:2|TG O-15:0_16:1_16:1	EtherTG	292870	196999	2012386	857476	225221	213502	140441	636617	59315	251744	927500	989799
TG O-46:2|TG O-18:1_14:0_14:1	EtherTG	302859	204419	8618465	3154694	208597	183162	425701	2086412	35475	296677	1499480	1166031
TG O-55:5|TG O-19:2_18:1_18:2	EtherTG	320826	1605737	1142334	519723	282649	1854687	98510	614278	17529	4436068	714157	1036506
TG O-45:1|TG O-15:0_14:0_16:1	EtherTG	324807	252395	2123389	1033948	249537	208697	187895	727572	94904	135477	432951	370677
TG O-50:4|TG O-15:0_15:0_20:4	EtherTG	327642	231183	5800591	2654762	251685	392884	627761	2448778	279400	1615260	2509337	2605547
TG O-53:3|TG O-19:1_17:1_17:1	EtherTG	355012	610284	2823892	860504	369462	330274	161346	679170	64939	1204275	977482	1270469
TG O-44:1|TG O-18:1_12:0_14:0	EtherTG	401430	420354	8959156	3809131	509388	394815	569882	2258208	70204	453293	1338738	1254831
TG O-47:1|TG O-17:1_14:0_16:0	EtherTG	468750	551210	7686074	3115290	255211	231103	523839	2617225	122699	819768	1481681	1540734
TG O-56:5|TG O-18:0_16:0_22:5	EtherTG	492217	698344	4794368	1458944	309427	361488	47350	518091	11531	349049	144088	107371
TG O-60:7|TG O-18:1_20:1_22:5	EtherTG	492218	849801	4231848	1018582	613855	469836	38337	378126	19177	849896	239582	352655
TG O-55:4|TG O-16:0_18:1_21:3	EtherTG	557616	486905	4091373	1637166	166282	555467	139913	955636	40615	1351213	698876	858355
TG O-57:2|TG O-21:1_18:0_18:1	EtherTG	577044	1766953	588551	212709	565832	962436	62632	163777	39357	1148839	170969	160598
TG O-57:8|TG O-19:1_16:1_22:6	EtherTG	581177	1052176	286609	142406	553231	663603	89674	161781	70339	486656	402499	468955
TG O-49:2|TG O-19:1_14:0_16:1	EtherTG	581846	520228	7520150	2872430	173809	276249	447705	2467046	62244	977417	2069590	2635152
TG O-54:6|TG O-22:5_14:0_18:1	EtherTG	695359	517561	10610082	3696719	394772	392203	229322	1680181	25531	310578	1517793	1237269
TG O-49:1|TG O-19:1_14:0_16:0	EtherTG	718668	797810	12077791	5226986	727177	795007	778771	4130545	121600	2217190	1112910	1592194
TG O-44:0|TG O-15:0_14:0_15:0	EtherTG	799067	419786	16780322	6404054	466467	572470	816455	4209822	68523	804863	939184	746590
TG O-56:2|TG O-16:0_18:1_22:1	EtherTG	822007	628574	16810832	6119472	940857	874217	205510	1861818	54089	1194951	244104	216981
TG O-58:3|TG O-18:1_18:1_22:1	EtherTG	846201	573154	1710359	813424	1269035	865826	76227	295822	19685	610903	186309	131114
TG O-56:2|TG O-19:1_18:1_19:0	EtherTG	871444	648470	16548846	5863708	870419	695327	165931	1804488	46409	971884	223620	258650
TG O-52:6|TG O-15:0_15:0_22:6	EtherTG	975801	1038773	9217141	3961966	372001	630797	624566	3093684	264717	2234389	1034387	813716
TG O-51:0|TG O-17:0_16:0_18:0	EtherTG	994798	3123731	2017397	1172749	1732502	2502097	345111	1117490	283963	3524941	686247	747432
TG O-60:8|TG O-16:0_22:3_22:5	EtherTG	1073985	1116738	2566973	874480	957316	765283	41354	304224	12495	1716136	521503	650929
TG O-56:3|TG O-18:1_18:1_20:1	EtherTG	1076610	1272723	15919042	6151030	834532	902330	181361	2262327	28192	1767341	472982	471602
TG O-53:0|TG O-17:0_18:0_18:0	EtherTG	1182996	3768002	5884848	1795398	1104675	7022458	199551	528472	127781	3114168	1057353	1439031
TG O-50:3|TG O-18:1_14:1_18:1	EtherTG	1204878	1857573	22502594	7871480	336761	601017	1048494	6684158	36904	3182962	5745190	7272840
TG O-53:1|TG O-19:1_16:0_18:0	EtherTG	1435778	1485456	5937152	2167617	1452791	1509258	361559	1311552	149294	1638668	544227	392142
TG O-52:0|TG O-18:0_16:0_18:0	EtherTG	1526800	1981312	14626967	5145140	1402116	1024548	172171	1566740	35883	2196704	100643	104302
TG O-46:1|TG O-15:0_14:0_17:1	EtherTG	1570445	1699794	45871660	18427964	1238604	1280256	2304640	12837911	70964	3659429	4608463	4650432
TG O-56:6|TG O-22:5_16:0_18:1	EtherTG	1745929	1759155	13138972	4359126	983074	978500	216697	1689746	11311	961740	1403926	1125567
TG O-54:1|TG O-19:1_17:0_18:0	EtherTG	1783873	2257693	26481742	8834945	1848109	1662332	291749	2764206	41531	2257181	249454	222445
TG O-48:2|TG O-18:1_14:0_16:1	EtherTG	2124384	1851386	38523160	13276010	422438	750672	2114177	11113710	85472	3280219	6329589	7570020
TG O-51:1|TG O-19:1_16:0_16:0	EtherTG	2557408	2754442	12371489	4977925	1090239	2162621	681057	3156604	338964	4416305	1223931	1450708
TG O-57:7|TG O-17:1_18:1_22:5	EtherTG	2583107	1394751	245068	101093	1966334	953577	110590	550187	47924	2749386	1478485	603548
TG O-51:2|TG O-17:1_16:0_18:1	EtherTG	2673981	2850756	14346648	5409878	1499617	1937658	741174	4251523	92433	4011980	2430912	3192938
TG O-52:5|TG O-16:0_14:0_22:5	EtherTG	3026726	3241360	19539054	9163939	1590690	2646572	1836793	7579946	330769	5882752	4894984	5642800
TG O-56:5|TG O-16:0_18:1_22:4	EtherTG	3563644	4639099	22400830	9065859	2687594	3783495	690049	3754933	42810	9030210	3528101	4724511
TG O-54:7|TG O-18:1_14:0_22:6	EtherTG	3676809	2917142	12580589	5143120	677670	1722418	971669	4257835	214338	6212564	2483825	3209216
TG O-54:6|TG O-16:0_16:0_22:6	EtherTG	4063606	4026090	13695041	7115221	2410732	2416514	796842	4108728	156147	7643337	1038933	1055606
TG O-50:0|TG O-17:0_16:0_17:0	EtherTG	4510844	5359352	35303948	12122250	3974110	4202576	784231	5765574	77115	7464265	467970	462583
TG O-58:6|TG O-18:0_18:1_22:5	EtherTG	4669510	4139500	9198221	9070234	4257646	5135725	397110	3611334	37860	9474839	1227521	2095075
TG O-48:0|TG O-17:0_15:0_16:0	EtherTG	4834270	5947154	48868076	17024674	4118050	5400362	1621441	10766163	136644	9282400	1064325	1069866
TG O-52:3|TG O-18:1_16:1_18:1	EtherTG	5172369	6260862	43598096	17750504	2223825	4162968	2097857	11546175	67634	10050732	7871141	9536563
TG O-58:7|TG O-18:1_18:1_22:5	EtherTG	5222388	6310996	23096542	7383094	4504207	1178802	852876	4938008	53887	10083170	3992897	4547442
TG O-56:5|TG O-16:0_18:0_22:5	EtherTG	5572710	6297144	21236890	8284079	4855080	5211445	516046	3830448	37994	11447738	1232460	1505948
TG O-54:2|TG O-18:1_16:0_20:1	EtherTG	5620143	5955417	67454184	23831796	4484781	4395588	1113099	7789789	50480	6509046	1359732	1847007
TG O-58:7|TG O-18:0_18:1_22:6	EtherTG	6091845	6538860	25013880	10030857	4479778	4824496	850680	4702722	63864	10617636	4128956	5916140
TG O-54:6|TG O-17:0_15:0_22:6	EtherTG	6491508	6354860	22648430	10447595	3933048	5490560	2546988	8555617	1333981	12704576	7388716	9471348
TG O-58:6|TG O-18:0_18:0_22:6	EtherTG	6902880	7259232	31123886	11684750	6172015	6265442	375435	3831006	37187	12129908	2519526	3449918
TG O-48:2|TG O-17:1_15:0_16:1	EtherTG	7084822	7937078	4357767	2511594	8074926	8255891	1041450	1983448	1365519	4002119	2622652	2100150
TG O-54:3|TG O-19:1_17:1_18:1	EtherTG	7467904	7894437	73784968	26068908	4388594	5491196	1670034	12482429	49570	11042457	4557468	5810318
TG O-58:8|TG O-18:1_18:1_22:6	EtherTG	7468914	3873813	16930306	7350764	5071301	5073962	816154	3734826	126493	10434936	3808413	5316982
TG O-56:7|TG O-19:1_15:0_22:6	EtherTG	8224000	13250262	17954958	8166571	5000840	5706578	984580	3862394	447812	13848592	2263642	2912999
TG O-56:5|TG O-18:1_16:0_22:4	EtherTG	8312964	3715276	39445332	14838802	6950250	8383746	1221176	7221759	87034	14996794	3935524	5670989
TG O-54:5|TG O-16:0_16:0_22:5	EtherTG	9537741	9298501	39181888	16188313	6946304	8998065	2107712	11577160	296058	24638176	6118753	7801288
TG O-48:1|TG O-18:1_14:0_16:0	EtherTG	10396833	9513758	131752864	52711224	5589738	6977028	5794541	32812538	157147	16223824	7785656	7123496
TG O-50:2|TG O-18:1_14:0_18:1	EtherTG	10591206	10605966	123253544	49284420	4152084	5398827	5471329	33717236	190704	14390912	12143182	15784762
TG O-52:1|TG O-16:0_18:0_18:1	EtherTG	11409695	11930274	104998400	34671752	8936450	9343768	1829261	14439827	94983	15956634	1683814	1933073
TG O-56:7|TG O-16:0_18:1_22:6	EtherTG	13775588	13620450	38061216	15370401	9585306	9793857	2020485	9283907	1859752	20679380	3728004	4146800
TG O-52:2|TG O-18:1_16:0_18:1	EtherTG	14015390	16931996	198587680	73147336	15575135	16032818	5920016	42590960	216392	23456748	8559426	11751695
TG O-56:6|TG O-16:0_18:1_22:5	EtherTG	16659439	17651568	57567076	17291484	11613468	11786434	2623368	13269103	228503	25747912	7166883	8299628
TG O-50:1|TG O-16:0_16:0_18:1	EtherTG	21038864	23161828	175508416	65303348	15716982	17770890	5849486	40090528	241413	34235276	5310636	5786982
TG O-46:0|TG O-16:0_14:0_16:0	EtherTG	26233740	19078806	7004270	2584176	7938056	8007710	4372028	8637551	6447556	3991002	2576452	1976740
TG O-53:2|TG O-19:1_16:0_18:1	EtherTG	43892872	125520392	87217232	32117832	44345420	93340816	13503802	29018412	9670575	77670144	33557556	33476936
HBMP 49:1|HBMP 15:0_21:0_13:1	HBMP	1120963	485485	606536	287486	1642648	833253	38705	274008	18674	604230	135345	86351
Hex2Cer 41:1;2O|Hex2Cer 18:1;2O/23:0	Hex2Cer	72663	342295	39156	35089	160233	484880	14594	30372	13381	721805	81508	31468
Hex2Cer 30:1;2O|Hex2Cer 18:1;2O/12:0	Hex2Cer	660302	1127389	4510090	1974490	851766	782777	517677	657275	317403	1244080	961475	489237
Hex2Cer 42:2;2O|Hex2Cer 18:1;2O/24:1	Hex2Cer	1810446	3181488	1995812	1363353	6182678	7698739	69964	1405396	57738	8395296	1985274	1017124
Hex2Cer 34:1;2O|Hex2Cer 18:1;2O/16:0	Hex2Cer	2589570	1652929	1732330	922996	3427182	4550522	107083	1148723	206083	5957527	3357492	1658558
Hex2Cer 40:1;2O|Hex2Cer 18:1;2O/22:0	Hex2Cer	3269966	3504714	1714949	977635	5038468	5637548	155615	1321782	97972	7993233	1715183	787856
Hex2Cer 42:1;2O|Hex2Cer 18:1;2O/24:0	Hex2Cer	5945422	4324511	2717692	1350161	10829555	11451006	161997	1066835	113485	12919876	835090	285577
HexCer 43:2;3O|HexCer 18:1;2O/25:1;O	HexCer_HS	618148	352880	370394	252360	699396	804145	92846	123752	199641	875131	141374	117136
HexCer 44:2;2O|HexCer 18:1;2O/26:1	HexCer_NS	822481	607648	702459	440078	1047324	843854	88170	289486	230204	1090775	271595	318776
HexCer 40:2;2O|HexCer 18:1;2O/22:1	HexCer_NS	1849430	3907848	1909630	1569108	2365986	2989225	124176	1386730	244345	3633114	3460836	775211
HexCer 38:1;2O|HexCer 18:1;2O/20:0	HexCer_NS	2841090	3658828	13756528	6082140	2282320	2936560	514360	5382058	567476	3799262	9879982	4700208
HexCer 41:1;2O|HexCer 18:1;2O/23:0	HexCer_NS	7234138	6370772	6113269	3283595	7044120	6535640	395514	3021386	359935	6990439	2852967	1622712
HexCer 34:1;2O|HexCer 18:1;2O/16:0	HexCer_NS	11363911	6835358	21583166	15014601	11900883	13575003	1019172	14933850	986501	15009360	25242444	13308879
HexCer 40:1;2O|HexCer 18:1;2O/22:0	HexCer_NS	28003758	22422378	27522174	17183360	24237442	16946804	2416996	15897652	1060216	27922664	12038539	8293784
HexCer 42:2;2O|HexCer 18:1;2O/24:1	HexCer_NS	28750952	24413748	30018668	17588852	30620818	26230882	897839	13480302	687635	34833768	14319561	7800092
HexCer 42:1;2O|HexCer 18:1;2O/24:0	HexCer_NS	40857280	36565588	45211456	23382820	49614600	51328608	2199086	15313003	1441590	59629352	10135762	4690516
LDGTS 18:1	LDGTS	798999	834325	1182435	2522533	845181	4655546	1748646	2278356	93705	1448606	1803810	1290234
LDGTS 19:1	LDGTS	925286	1852581	1921428	4907907	977283	4234853	2114180	2978961	1441323	4285753	1962082	2305017
LDGTS 8:0	LDGTS	4706983	4664366	4257781	1903639	4079254	11836863	6089885	3127148	3117308	5835712	3755023	4795124
LPC 17:2/0:0	LPC	46046	147237	9154521	7430956	52648	43845	947006	5646912	148641	294993	1959318	1669793
LPC 26:0	LPC	87874	773841	570470	344079	1133139	2221167	65738	361947	135101	197569	1367386	268946
LPC 23:1	LPC	177562	139959	220923	38770	200508	30401	260910	233399	2395473	720850	283991	245285
LPC 27:0	LPC	297412	326279	446146	209222	531029	599060	92185	132956	91781	699383	497144	95040
LPC 22:0/0:0	LPC	441782	1329735	436171	370986	397572	2241326	120559	294469	108430	2272732	254612	193933
LPC 22:2	LPC	446153	771284	616448	734518	680377	3104825	277587	330107	289884	705644	230959	273420
LPC 24:1/0:0	LPC	452883	2056915	1110353	829018	1626559	6903771	225447	282309	265941	3967677	290010	108217
LPC 21:1	LPC	780417	206898	516434	185383	1044312	1458120	283736	86247	150408	347064	230935	770963
LPC 24:0/0:0	LPC	833474	1694353	778749	413563	2012836	3531242	71077	149371	295641	2846858	299396	104379
LPC 28:1	LPC	949043	758132	1116707	575440	630999	606039	39900	368265	139068	539116	458089	197581
LPC 14:1/0:0	LPC	986535	1129273	3715446	2954048	540772	1262489	686285	2039462	3026458	638729	2463966	2184622
LPC 22:1/0:0	LPC	1187427	2056068	1545986	1371640	1356730	12875670	209410	667573	365426	4747780	266086	45484
LPC 22:3	LPC	1434802	1543948	1865733	1474851	1840609	7782972	200307	989602	229395	1221447	650795	757293
LPC 20:0/0:0	LPC	1459496	3536348	1810705	1141058	2534433	10674831	205241	671814	202753	7896296	411038	261108
LPC 19:1	LPC	1607938	2046031	1926299	2523637	3405614	10992518	541089	1577484	1571027	1737365	946166	759764
LPC 28:7	LPC	2192585	1039192	2384516	2283880	2829360	2082973	1481867	2201791	1375005	1317472	1578780	1000510
LPC 20:2	LPC	3120319	4442886	8496940	1720644	8808417	2702445	1075171	6709902	6333964	2565541	1140066	3642902
LPC 26:1	LPC	3637212	934927	914024	485911	2968958	240432	1403113	1098862	3351031	854852	1525356	1649415
LPC 22:4	LPC	3707046	4832812	5960181	5754992	6092855	16896186	750157	3897250	142919	3239986	5328186	6648368
LPC 20:5	LPC	6710541	8012224	3567022	2120543	7136756	9641939	1524657	2746181	777245	2512641	1372056	1290716
LPC 20:1	LPC	10509974	10760603	12911146	12788288	14972001	56477356	1729123	6076841	4065960	16570719	2196580	2526924
LPC 28:6	LPC	11084408	6321690	7929266	2823977	9606823	5512998	7127240	4438964	9385427	5752845	4812452	4454208
LPC 24:2	LPC	13777075	9079616	8283172	3837398	15984248	388691	5633936	4144834	11987530	9149888	6223042	8183032
LPC 18:2	LPC	16086129	17920474	17888264	20145522	23533538	49710416	4365040	16966478	10856907	12289704	17106430	14302564
LPC 28:0	LPC	18228318	24853492	58908692	35854280	32458056	30528560	3543396	29950320	7067558	30169000	32625788	18841760
LPC 22:5	LPC	27128412	32303036	11452745	17070908	31854176	79224664	3870006	11965850	9089816	12595492	8061857	14122477
LPC 21:3	LPC	28500858	14541515	15495916	6380295	24010538	3207827	11491976	8074516	24168514	16581082	10976760	14054090
LPC 22:6	LPC	30969650	31273832	9990184	9567380	43633180	75878352	3734040	12235150	11683037	17131682	8837590	12583625
LPC 14:0	LPC	34407604	33775476	85983864	52017608	37728912	44115632	23165604	57213244	8600379	16826246	27146346	24930342
LPC 28:3	LPC	44472780	33070856	37627704	18544388	53552908	21644808	32207684	24047484	43894748	26544486	33661056	25460090
LPC 20:4	LPC	62347472	72841152	26605150	24704432	65335096	116741280	8813705	27272454	19400892	28866654	22818638	28077446
LPC 16:1	LPC	82481632	73379264	137078368	117908200	68261008	112433296	42774020	126667656	24540624	43874084	58496980	64833572
LPC 18:0/0:0	LPC	102263760	86573888	104892224	74644496	144983152	273483968	21722636	64309696	32173572	147812320	56627956	26369328
LPC 16:0/0:0	LPC	225039328	171673312	208031056	218551328	274662048	606430976	89681424	217548192	96606128	105534080	121100464	79558176
LPE 22:3	LPE	2707183	1499167	10537495	5579816	1771787	4483090	324274	2369150	297587	1043653	2564726	1699612
LPE 16:0	LPE	3999986	2709323	5494664	4017183	6569516	8006614	1566667	5989756	939462	1624156	10287393	5612610
LPE 18:2	LPE	4528161	4535814	23038168	19185502	4286970	5875789	4600657	18605854	1195210	2393108	15524440	12122980
LPE 18:0	LPE	11411964	7148424	12376120	10590203	13205744	15295368	773411	4709658	1312233	8989087	4161334	1778940
LPE 20:5	LPE	13090907	12343830	22982982	18731904	11305718	11469657	8474205	36591964	980736	4405252	18206532	11188188
LPE 16:1	LPE	13360640	11254692	101284424	73394072	9499482	10769188	18164760	69355832	1425311	4732113	19869794	17917662
LPE 20:3	LPE	13370845	10337655	47295448	37207460	10355680	14110964	10174530	44794376	1900331	4084456	28930172	19417820
LPE 22:4	LPE	14003854	4784904	37174668	26741394	14720392	17780952	6584580	19472294	8463641	9085098	47134724	37493912
LPE 18:1	LPE	102064296	53943624	386280256	308410944	83359552	100848576	58123724	222317664	27465060	35376056	70247696	56553708
LPE 22:5	LPE	119353256	87787464	170213824	138192032	134607424	139780688	41166860	152250672	50582272	57951884	170602032	136187808
LPE 22:6	LPE	164896768	139277856	212059328	173956064	202998000	200128496	65839396	221528400	67390728	94013528	230800592	183306352
MG 38:0	MG	312736	332955	547619	438698	428198	1249739	45504	176839	22608	1043148	89934	60866
MG 35:0	MG	1843299	2201214	448066	717232	3105500	1773883	243828	162741	452629	530508	1193557	171017
MG 35:1	MG	2865074	2249916	3278090	1308497	4142957	3473274	314480	1430200	569518	3451285	1147590	848112
MG 26:6	MG	8601459	3701090	2241572	1177119	7521960	2896909	1662900	1864359	8283806	2392189	1786778	1712346
MG 36:1	MG	9872978	6442653	18006398	7907272	14745596	12060027	626940	3850162	202293	11826645	2819700	2093329
MG 21:1	MG	12598987	3917361	4311286	3129197	13776875	8643747	2477970	3524452	12602698	4944733	3448326	2851452
MG 18:0	MG	182390192	72113704	48844548	18895314	259476960	118085840	11283520	25390946	54432740	60765392	25423354	14572156
MG 16:0	MG	246964320	61433976	59728860	31766704	464097664	70400416	25023746	43254492	106498144	34560812	32029784	25614462
NAE 25:0	NAE	105383	34770	31083	21082	106463	47628	88411	32894	481165	32632	34609	47333
NAE 16:4	NAE	124948	1394165	1912572	804600	119366	2722212	1290965	1212053	118252	4994748	1926860	1545304
NAE 19:0	NAE	832706	999112	250031	54709	1263426	2299800	241775	104004	484235	1209559	118125	300206
NAE 24:2	NAE	990692	998143	797763	453525	1400587	2973965	1128513	833233	767706	2367172	782582	890296
NAE 28:1	NAE	1011909	179600	220609	151636	1162524	735477	287646	158010	689082	216491	189640	223692
NAE 19:2	NAE	1517157	270525	11459992	10742331	4299102	2075440	10877006	8850889	7921324	5738984	8214214	14059596
NAE 24:5	NAE	1603005	215190	12682252	2039691	895832	32739356	2240490	936104	2578346	998277	387930	297182
NAE 23:0	NAE	2319367	385713	1892526	1243378	2101784	235434	2009890	814924	2617322	371379	2115403	2098189
NAE 26:5	NAE	3225243	5838540	58824956	5979400	192917	64193792	9644956	4931454	3872331	14337384	11551676	4557755
NAE 13:0	NAE	4114143	1527362	1458994	748968	4183157	356531	2270717	2006332	4315175	911329	1526134	1639648
NAE 20:3	NAE	4658630	1136724	1631561	907054	6438574	2644302	976784	934097	6363496	1556605	1218559	1195339
NAE 18:0	NAE	4780114	1933725	2968186	1775544	4827981	3608142	1105844	1859609	2192484	2329531	1843687	1363726
NAE 18:5	NAE	4898836	2830257	3681056	3408304	5878734	413540	6795066	4460170	6327078	4365442	5021015	4373099
NAE 26:0	NAE	5721266	2369120	1275191	579133	5081530	3140038	1355684	1193836	3630341	1665386	962736	1100046
NAE 26:4	NAE	6741635	1048998	3009426	1119084	6552868	1668848	1543199	1239794	5730340	1154825	1756898	1383608
NAE 21:1	NAE	7309994	919528	4177406	461090	7208530	589077	1905985	1358408	4745599	701069	2270314	1899456
NAE 9:0	NAE	7937218	7938188	5165472	826864	4071763	7976373	3312103	2654650	4266952	12266851	1672101	3818322
NAE 27:0	NAE	9498845	1254972	1044127	256787	9155497	3957533	182219	264299	3567883	3388655	383311	291913
NAE 14:0	NAE	9611114	3173109	4876741	3205403	8509267	3176016	4260764	3230664	10010218	2755126	3755669	3332704
NAE 28:5	NAE	10206027	996154	1681042	669722	8605962	256995	187127	1158298	7625861	931655	1811388	1010340
NAE 16:1	NAE	12741015	2367304	1991969	1010190	12042317	2950230	1528323	1289126	11204735	1865390	2245723	1450935
NAE 16:0	NAE	13011790	2504794	4109136	2259176	15519900	10704858	1965860	2510278	10463572	4802934	2860220	1973292
NAE 19:5	NAE	15321685	3700584	4872836	2398879	15468047	1291467	5608007	4459576	16444369	33644	5601140	4389365
NAE 28:4	NAE	16186976	1281170	713820	270473	14934271	2790576	440284	353178	11043917	1256321	302743	370179
NAE 21:3	NAE	16653609	3699995	6758098	2917124	14834396	549995	4745840	3783135	13487981	3391650	4915714	5152390
NAE 26:3	NAE	19552028	2923148	4723976	1798420	17971842	6567483	1220643	1727454	11633167	4257532	2310730	1562792
NAE 21:2	NAE	21951186	243704	15706732	4184034	21927504	995304	7806412	5690855	18604964	2017124	8116942	6777959
NAE 20:4	NAE	22210446	1672011	4920846	2566120	23806650	7560726	2251711	2777306	20308038	3681780	4166863	3465792
NAE 26:6	NAE	24816326	14435028	13280295	5969318	23615846	13183769	12476602	9072071	21401764	12098397	13219629	13455343
NAE 28:0	NAE	25707682	12806391	11176007	7436910	28039888	16919384	5709230	7105657	14578906	11149769	6185469	6391723
NAE 24:0	NAE	26715920	1749578	6191010	1753026	23671244	3865681	3300644	2967456	19445362	2655876	3502919	2799530
NAE 18:1	NAE	30450354	7629470	17919594	8517229	34354980	10303399	12326245	10964270	27139644	8080288	13717861	10270813
NAE 17:3	NAE	31543646	26155170	19400028	10876515	29550564	1586652	23380216	14635083	2159673	21978464	22367792	17464726
NAE 20:1	NAE	31544564	8166634	13201292	5211462	34253348	26669892	3210025	5454710	18238710	13606158	6145654	3989657
NAE 26:2	NAE	32057064	2772107	12937964	2230037	28165026	4827329	6603828	6190642	21036066	4149663	7964696	2490198
NAE 20:5	NAE	32999096	3772077	6618934	3990940	41314776	8647479	3476913	4604874	30621022	4532766	5527954	4737080
NAE 28:3	NAE	34187932	10043707	4919454	4758036	24815384	6542358	7592612	6358150	32951958	4208765	3760515	4835484
NAE 24:3	NAE	34640196	5170606	13090084	6217532	32370510	5597568	11066020	9160704	29322366	6154884	10323961	10505853
NAE 18:3	NAE	40519144	5161818	10975506	6005474	40183648	9183228	8655397	7568344	38235424	7499836	13732513	12072400
NAE 21:0	NAE	43084008	4093407	17966866	6966864	37825588	1499307	14375446	10036328	37031432	2974501	16984396	13867060
NAE 22:2	NAE	43241780	6079540	14872281	5206589	39664300	2967336	10214324	7059473	33615112	6232608	9917199	9368842
NAE 24:6	NAE	47197736	29896638	26514920	30823964	40160212	17236000	39808692	44250952	42029400	32349858	26562778	22638010
NAE 20:2	NAE	47839164	50542536	86786688	49864044	44872732	45875720	49863144	46347416	47118412	43102508	43059040	42293032
NAE 22:3	NAE	73218096	27607018	33399084	13757343	64305244	2699089	28471300	20489522	62746092	22241670	28949392	27937122
NAE 18:4	NAE	211533904	118723264	130126248	74485624	187449936	14328769	125920888	100014800	191881600	97036624	133452432	113141936
NAE 19:3	NAE	320738016	201821984	160438176	60247524	316514144	50616796	142472400	98250112	271041792	267722544	160469280	160945344
NAGly 30:2;2O|NAGly 11:0;O(FA 19:1)	NAGly	1110322	627350	285122	96918	672188	551002	313315	371450	1693959	452607	457178	345314
NAGly 29:2;2O|NAGly 13:1;O(FA 16:0)	NAGly	4850588	2375297	2636806	1589452	5565281	2693669	1077943	2024114	3237884	4254050	3237430	2120848
NAGly 31:2;2O|NAGly 9:0;O(FA 22:1)	NAGly	12228563	7890592	5879446	4276478	14787534	11630886	1417650	3746464	2664594	10941395	5176538	3638323
NAGly 33:2;2O|NAGly 11:0;O(FA 22:1)	NAGly	19812624	15419442	13676949	5197473	24066898	19417586	1348181	4767837	1129661	19183620	8548311	5028376
NAGlySer 10:0;O	NAGlySer	2714586	3923450	3119015	1236710	1748525	3976810	2666968	1515295	2986585	3879823	666500	2313396
NAGlySer 15:1;O	NAGlySer	5204926	3210024	6116694	3558501	4927708	3957022	1631217	2751726	6109608	4288796	6463758	4353404
NAGlySer 15:0;O	NAGlySer	11065808	3380434	5300945	2993704	14455702	1614391	4371448	4283550	10536938	2862417	5671938	4563007
TG 55:3;1O|TG 20:0_18:1_17:2;1O	OxTG	107990	231115	958187	260680	206609	805074	76100	130507	58907	268161	171972	151679
TG 51:1;1O|TG 15:0_16:1_20:0;1O	OxTG	116763	129751	1532689	513762	60844	116108	65895	301093	64277	124277	956555	450269
TG 54:5;2O|TG 18:1_18:1_18:3;2O	OxTG	297258	68290	224731	129893	439192	159817	166594	130684	256322	163631	141075	97918
TG 54:3;2O|TG 18:0_18:0_18:3;2O	OxTG	382040	64822	282410	106896	391794	332098	170274	125750	145419	335478	187469	145781
TG 54:5;1O|TG 18:1_18:2_18:2;1O	OxTG	419221	276064	226198	103368	611737	475744	103023	92867	55789	224551	143731	179650
TG 56:2;2O|TG 17:0_20:1_19:1;2O	OxTG	489218	585381	1782459	510282	478041	361818	20993	145229	14131	706677	37311	45373
TG 48:2;2O|TG 16:0_18:1_14:1;2O	OxTG	522440	338294	1505384	636603	697936	503893	232362	675965	138628	994994	391693	236269
TG 53:1;1O|TG 14:0_18:1_21:0;1O	OxTG	621151	603646	5037508	1882555	327751	309367	154862	949011	67710	440190	2184524	1816179
TG 50:3;1O|TG 16:0_16:1_18:2;1O	OxTG	640686	172911	608615	344267	1149169	378008	305657	309432	613713	464754	317566	221578
TG 50:3;2O|TG 16:0_18:1_16:2;2O	OxTG	644335	612938	1178157	568684	990470	775829	248911	524531	158413	872549	707888	932656
TG 55:1;1O|TG 16:0_18:1_21:0;1O	OxTG	714984	835210	5617642	2006734	371921	378871	90424	708221	22550	373397	1583652	1284180
TG 48:3;2O|TG 16:0_16:0_16:3;2O	OxTG	745879	498486	1628961	628358	3860541	2218303	229024	554830	85912	4852192	2131188	1747321
TG 52:4;1O|TG 16:0_18:2_18:2;1O	OxTG	753596	420090	420238	224318	997260	729893	186513	188842	198744	504441	225393	148164
TG 52:3;1O|TG 16:0_18:0_18:3;1O	OxTG	1019849	573937	736953	263183	1190847	673263	224185	258025	239022	793322	314236	353390
TG 36:3;2O|TG 10:0_10:0_16:3;2O	OxTG	1230844	387682	289035	170553	1170045	427639	285286	239345	1320387	410393	226682	178403
TG 51:4;1O|TG 18:1_18:1_15:2;1O	OxTG	1607004	178083	3445626	1901915	2888280	49086456	506246	1888513	105422	3699335	1293658	2434152
TG 39:1;1O|TG 9:0_16:0_14:1;1O	OxTG	1609254	494627	160740	117265	1397278	217832	399293	199874	2334022	211750	145053	244407
TG 40:2;1O|TG 9:0_16:1_15:1;1O	OxTG	1629659	358199	431397	275919	1275099	281914	361145	293669	2132049	290700	281600	247165
TG 55:2;1O|TG 15:1_20:1_20:0;1O	OxTG	1769236	1994439	1249068	550407	1164946	945961	76135	332529	73845	1226930	177700	226382
TG 42:0;1O|TG 16:0_16:0_10:0;1O	OxTG	1773517	933016	704416	560459	941626	302581	506326	400878	1886472	425761	506658	287009
TG 44:2;1O|TG 18:1_18:1_8:0;1O	OxTG	2005967	874804	820252	461958	1618980	600098	303288	416915	1144929	725998	652266	482006
TG 52:3;2O|TG 15:1_17:2_20:0;2O	OxTG	2102477	980901	1371126	612968	1272416	648535	59855	347914	94783	999082	185990	275578
TG 44:0;1O|TG 16:0_18:0_10:0;1O	OxTG	2111708	1262641	1750150	1339165	2320799	1371504	538827	1204286	1225555	1325365	1181464	1057469
TG 42:2;1O|TG 9:0_18:1_15:1;1O	OxTG	2398688	1389288	1552111	1103170	2413769	971065	588210	1103083	1966696	970283	1259753	973675
TG 50:2;1O|TG 16:0_16:0_18:2;1O	OxTG	2408938	1125266	1358384	713819	2274974	1139875	538197	791553	775902	1319424	775546	693080
TG 25:0;1O|TG 8:0_9:0_8:0;1O	OxTG	2781890	2155098	606403	1826522	825866	385923	2470957	2226714	5507989	1853140	1474470	1717188
TG 41:1;1O|TG 10:0_16:0_15:1;1O	OxTG	3223160	1110384	852095	535083	1813161	989931	633354	629033	2032410	571760	786927	615864
TG 42:3;1O|TG 9:0_18:1_15:2;1O	OxTG	3427086	1329647	1056910	1113456	2642686	1746430	325453	1282607	1191652	1465358	752246	697258
TG 40:1;1O|TG 9:0_16:0_15:1;1O	OxTG	3978306	1001610	553334	739879	2788351	629899	1007008	995013	3751996	611707	729140	832877
TG 49:2;1O|TG 16:0_18:1_15:1;1O	OxTG	4025726	725920	9128677	5323283	4804793	5082374	1357185	5286583	736024	6221158	2296496	3132295
TG 46:2;1O|TG 18:1_18:1_10:0;1O	OxTG	4323262	2873748	3818425	2294227	4086901	2655150	1183724	1662398	2206096	4232058	2335120	1865708
TG 44:3;1O|TG 9:0_18:1_17:2;1O	OxTG	4554599	1635258	1262079	996356	3744929	1116980	1510106	1339861	3627478	1379892	996308	409981
TG 52:3;1O|TG 16:0_18:1_18:2;1O	OxTG	4681244	3240519	3510547	1994966	4671015	4193339	1578511	2079463	1680644	3598724	2280038	1786417
TG 52:2;1O|TG 16:0_18:1_18:1;1O	OxTG	4783726	2748347	2612112	2066025	3497681	2006114	1815429	2220080	1589041	2702196	2010630	1766177
TG 54:3;1O|TG 18:1_18:1_18:1;1O	OxTG	7905142	3787394	3824098	4493606	7172680	5245346	2424640	4353377	3144064	5916721	3833464	3388326
TG 45:3;1O|TG 10:0_18:1_17:2;1O	OxTG	13739103	5592012	5365100	4125234	11683672	5753284	3064255	2675371	7525140	5003043	4035530	3431393
PC 50:5|PC 14:0_36:5	PC	16592	15607	222347	49765	26401	19640	9065	13341	13259	21904	9277	12690
PC 52:5|PC 16:0_36:5	PC	27779	11718	1234301	471663	34276	16623	5883	11054	10020	19073	17174	7261
PC 29:1|PC 14:0_15:1	PC	35203	919416	2780023	420454	1836194	2704258	118276	1458626	110498	4267414	6112029	2251176
PC 44:4|PC 27:1_17:3	PC	83952	140091	32996	16126	171620	272692	11747	34161	15001	131983	19255	44034
PC 58:7|PC 32:2_26:5	PC	101253	70316	1260899	441763	103357	75653	7578	13808	7264	57037	59243	16460
PC 46:4|PC 26:0_20:4	PC	103015	36104	27596	15491	1147411	762633	8512	7332	12448	916180	19234	11932
PC 44:6|PC 22:1_22:5	PC	121067	248939	143429	54288	1452639	2074886	14552	57363	21993	4008222	148226	90406
PC 41:4|PC 21:1_20:3	PC	123389	68382	101099	88511	461341	262396	16870	28518	31293	1062052	338985	230595
PC 44:7|PC 20:1_24:6	PC	153299	121816	92126	77388	1068676	1216233	27147	56655	62565	1761575	111231	72651
PC 33:8|PC 15:3_18:5	PC	174729	131831	537621	276206	398770	242511	104399	201646	61746	460247	399744	287182
PC 41:7|PC 19:1_22:6	PC	200859	102659	130481	71631	152265	43588	162268	98829	222435	380191	51462	55221
PC 41:8|PC 19:3_22:5	PC	204226	683037	1262330	968405	484784	660551	347057	674044	345226	1607706	1165815	720389
PC 56:6|PC 30:1_26:5	PC	223397	317249	2758026	932876	289635	114480	9310	29970	7487	133745	102792	31722
PC 43:3|PC 21:0_22:3	PC	227308	69907	145303	78159	856457	289057	21017	27244	30338	259139	48310	24166
PC 43:2|PC 18:1_25:1	PC	281174	90143	164301	80004	1785344	1596679	34373	56815	72881	1623439	64763	52228
PC 58:6|PC 22:2_36:4	PC	288086	270276	1205482	439605	329452	195478	6895	18112	9410	229525	45796	23169
PC 42:5|PC 22:1_20:4	PC	297676	84956	128842	110961	1042884	1351807	31561	158720	68166	1843950	318180	123479
PC 26:0|PC 12:0_14:0	PC	309652	922230	2871051	2155350	588417	2043618	284179	1403900	128357	1868698	3582906	1226223
PC 42:8|PC 21:4_21:4	PC	316057	1544302	1208628	1063269	430913	1313576	681047	611516	354529	3394088	1009469	504880
PC 46:5|PC 26:1_20:4	PC	327444	334073	68576	31939	2537221	2303580	10334	25167	17078	2980349	36674	21057
PC 43:1|PC 25:0_18:1	PC	373237	455911	111270	58652	1663005	1565700	11820	24434	26778	1324021	22780	20675
PC 42:6|PC 20:0_22:6	PC	381175	775319	247194	224993	1243987	2427928	39605	165612	155196	2727832	332614	207167
PC 44:3|PC 26:1_18:2	PC	415420	288628	365651	108601	3922547	3417245	17695	71648	29684	4364532	109825	69665
PC 23:1	PC	418186	1113865	1487487	1763756	1490381	1079822	798268	1224361	1303656	1664418	1276148	652320
PC 46:6|PC 24:0_22:6	PC	424089	288774	55202	22270	1633948	1077305	9072	10543	12133	1694218	16401	16770
PC 42:4|PC 21:2_21:2	PC	426234	2486235	1029874	485804	7290642	10052768	53079	434539	92520	8646766	3020514	1087887
PC 42:8|PC 20:4_22:4	PC	428091	284406	229884	87137	2298640	2171986	58336	103787	721484	2821564	162977	151499
PC 36:7|PC 15:2_21:5	PC	473421	286784	236515	443914	540866	482533	483059	443134	495243	513339	614447	474028
PC 39:2|PC 17:1_22:1	PC	592017	287833	501721	291017	766190	589719	46657	153000	22692	560257	222570	132469
PC 35:6|PC 16:1_19:5	PC	615973	740005	675226	1488489	857228	1096002	320073	1183354	352792	2182492	1177775	708748
PC 41:2|PC 18:1_23:1	PC	626501	780300	770213	257259	2961556	2112818	12026	102966	71799	3262240	158409	90051
PC 39:9|PC 19:4_20:5	PC	626916	3977324	6333762	5159376	1577553	1744015	3558415	4708331	2586943	4949010	4580732	4090783
PC 31:6|PC 15:2_16:4	PC	638804	61291	227352	132281	616296	205298	116333	128273	378802	148147	125277	87354
PC 42:6|PC 20:1_22:5	PC	641336	916691	301992	96711	4082624	6193734	42525	206233	322253	8407598	458728	398451
PC 33:9|PC 15:4_18:5	PC	776389	596698	818118	602408	1407421	1181210	140364	982335	303955	793125	721193	635085
PC 42:7|PC 18:1_24:6	PC	783825	1229229	1167510	1288479	1090810	754097	1292331	1194752	1169097	1496277	1121448	1404992
PC 34:2|PC 17:1_17:1	PC	784298	371062	347276	208989	1254275	118453	290403	196381	992131	184059	243354	355906
PC 44:5|PC 24:1_20:4	PC	794577	659779	140490	77256	3556324	2129347	10160	31218	26130	4032114	86485	41492
PC 39:9|PC 17:3_22:6	PC	814592	768379	3579178	1508153	1622573	964391	1785778	2505836	1548471	2642154	2680247	2593763
PC 33:7|PC 18:3_15:4	PC	853012	190827	333159	246977	327534	128171	680494	479601	1717979	519038	480984	566400
PC 37:1|PC 19:0_18:1	PC	889450	3899588	2400555	645718	2801322	618255	459563	1256303	570460	309653	1427989	953009
PC 30:3|PC 14:0_16:3	PC	977107	290896	2915239	2195609	1824740	2943895	82401	1524000	141679	3526325	3913908	871092
PC 42:0|PC 16:0_26:0	PC	1062550	969004	173787	105556	4335203	2914835	22860	46118	70552	3306945	61594	42727
PC 44:4|PC 24:0_20:4	PC	1127459	1095420	263939	124348	3466525	3092661	11541	37662	11153	4163396	122599	66349
PC 41:0|PC 17:0_24:0	PC	1151559	1018333	451412	219292	1858786	1301719	100424	51375	234285	1170663	78095	55156
PC 42:3|PC 24:1_18:2	PC	1254590	1334784	822908	371472	3484694	2430306	27460	244009	75879	4843050	784440	272915
PC 42:7|PC 20:1_22:6	PC	1274312	1437272	601049	205978	1374610	3549432	68316	256224	531433	7447778	350083	286686
PC 28:1|PC 14:0_14:1	PC	1277063	3088381	8129267	5445082	1851443	4238853	718349	3234039	217165	4385154	10688668	3009402
PC 34:0|PC 17:0_17:0	PC	1277154	1694426	8173831	5753520	2849846	1703770	1896636	5463728	2221346	3027614	4713274	3731875
PC 39:7|PC 17:3_22:4	PC	1327546	5328266	8707758	6890974	2665866	3716111	1287604	3068488	2015959	8028182	6647684	3990120
PC 41:7|PC 17:3_24:4	PC	1420595	1138348	512496	351783	2572914	1666500	21169	170489	131004	2779774	604193	209094
PC 38:8|PC 17:3_21:5	PC	1444951	808245	1278288	3847335	1878032	1394027	1640453	3755342	2318139	2058819	1129032	617380
PC 39:8|PC 20:3_19:5	PC	1526749	1384608	6805039	5348641	1709205	1424080	1911733	4472258	906006	3862315	5901906	4308375
PC 44:1|PC 26:0_18:1	PC	1572147	1513540	241490	190395	9223088	8348251	19219	27810	54228	6250316	31493	34682
PC 37:6|PC 18:1_19:5	PC	1591353	4072319	5335208	4509089	2834858	3363407	1074691	3702377	1200871	4654422	3628667	2091642
PC 42:11|PC 20:5_22:6	PC	1636025	1071290	991529	297929	2007359	2721339	254075	439519	55932	2190242	553348	547554
PC 43:6|PC 21:3_22:3	PC	1701012	2251512	870306	305738	2762789	1485624	22688	146698	31397	2050385	444087	188839
PC 39:8|PC 19:3_20:5	PC	1710161	8828990	14372686	11774036	4099713	3169239	7085762	10871078	5537002	11286502	12915793	4118660
PC 42:9|PC 20:4_22:5	PC	1794704	1824508	241382	122509	9736641	5472752	58575	149865	6105576	5297620	121817	129052
PC 41:1|PC 23:0_18:1	PC	1801284	1353460	1439655	813346	4323739	4441372	51040	163309	173806	3742568	171826	135167
PC 44:2|PC 22:1_22:1	PC	1929981	2013968	953129	491112	11883142	10013678	53629	109764	98803	9225812	58148	92334
PC 40:9|PC 20:4_20:5	PC	1993393	1302122	559206	1479753	5308302	2782341	69881	153129	1643229	3917673	369256	919936
PC 39:8|PC 17:3_22:5	PC	2101212	1086610	2036653	1043911	3945167	4362108	196881	1634008	245621	5481194	2942440	2650252
PC 39:4|PC 18:1_21:3	PC	2413270	1224028	1409637	1063808	5006976	6504233	177433	846690	625725	7294008	775966	735994
PC 39:0|PC 12:0_27:0	PC	2534274	1991765	3592445	1883800	3442821	3158949	40723	1514893	39956	4886720	1312120	565987
PC 45:6|PC 21:0_24:6	PC	2558189	1060811	1073027	1103916	1815868	904544	698659	834534	1874924	881509	866092	1504856
PC 37:0|PC 16:0_21:0	PC	2805788	5106313	5979865	3229880	4811216	7153556	423857	3004192	369210	6769110	4675804	2710754
PC 33:0|PC 16:0_17:0	PC	2855581	6750428	11592282	4308447	5675166	7411954	2791060	5901834	2583972	11479579	9728504	7815074
PC 43:6|PC 23:1_20:5	PC	2949716	1272546	1356478	680882	2677680	348268	815224	803518	2483570	695249	945103	1348206
PC 42:5|PC 20:1_22:4	PC	2963418	4023772	2664495	1251044	11545217	14522813	136216	743566	242268	19998826	4178171	2437729
PC 40:1|PC 22:0_18:1	PC	2996948	3335922	5070306	3507686	2232700	829902	174122	853926	595274	1447630	5830030	2734556
PC 41:6|PC 20:1_21:5	PC	3093650	1477805	8315951	4561300	4517042	7930259	250449	2072782	405929	9459084	3416142	2370424
PC 41:3|PC 13:0_28:3	PC	3131407	1390387	1708412	858636	2134068	1866028	108252	694387	1000650	1113346	601293	224985
PC 25:0|PC 12:0_13:0	PC	3203120	2824742	7218281	3203802	1530487	1420878	915549	376749	418101	999361	1339251	380542
PC 37:8|PC 19:3_18:5	PC	3488739	2397767	5128808	4427512	2732992	1157373	4918239	5083519	3392231	3901468	4894784	4451242
PC 40:3|PC 20:0_20:3	PC	3546556	4396758	4990970	2462878	4093420	712273	239246	994793	1574346	2466746	3913280	2559940
PC 35:9|PC 17:4_18:5	PC	3652740	2350236	4685930	2522644	5262800	4816218	1038786	1422106	1258094	4075977	1708937	2048991
PC 35:2|PC 16:1_19:1	PC	4007378	2192218	3950281	2013116	3793422	1734359	2019906	1928296	3056421	1897501	2219835	2692710
PC 35:4|PC 18:1_17:3	PC	4191142	2211605	3832556	6264910	5655681	6026531	790119	4383001	3057120	7266974	7070479	5927918
PC 31:7|PC 15:3_16:4	PC	4427504	843168	876542	784485	1604682	276888	941137	1338902	2620483	709072	776431	423260
PC 38:8|PC 18:3_20:5	PC	4604828	4744424	2070408	777611	2295657	10461837	760834	1066646	807744	9420674	9784373	7271616
PC 35:1|PC 20:0_15:1	PC	4887259	2401905	3213285	669636	4643716	65198	1158708	847647	4100522	1665139	965610	1837242
PC 39:2|PC 18:1_21:1	PC	4924335	6572214	8004532	4085786	13401497	14367918	463035	3769032	477589	16555316	6164831	3713424
PC 40:0|PC 16:0_24:0	PC	5115355	3155958	1538051	897937	9693943	9729300	95298	321238	200787	10299466	478076	396993
PC 38:7|PC 18:2_20:5	PC	5251159	853394	1339384	739200	6297062	3117287	430593	719984	3939511	1935077	844088	683838
PC 38:10|PC 19:5_19:5	PC	5259136	2530562	2565288	1697765	6503552	4802156	239269	1761229	221991	7577766	4242545	3242687
PC 39:3|PC 18:0_21:3	PC	6289190	7610268	3858969	2278356	10312942	12127598	218380	2478880	367872	12102286	5680828	3223090
PC 33:3|PC 17:1_16:2	PC	6403080	7505232	5419475	3299340	6671369	9950768	221862	3335176	1555845	11948372	12020854	5293504
PC 40:5|PC 20:1_20:4	PC	6558964	3185703	2935899	2943022	12459806	13060650	420379	3263402	1589009	3970655	4519550	4374672
PC 30:2|PC 14:1_16:1	PC	7155022	4101680	11707897	9745924	9901011	10857728	594176	6029892	3589138	16521564	18842104	8258908
PC 34:8	PC	7236526	5783312	5772162	1847415	11059476	12210294	1617391	1593394	336107	10874608	3068180	3229655
PC 40:8|PC 20:4_20:4	PC	7327978	2428271	1509480	345781	15229469	8941251	222540	356433	9632959	11785127	1360093	561206
PC 38:0|PC 16:0_22:0	PC	7595554	5364350	5337778	5587911	10285674	7435511	323967	2845647	1563301	8718337	2893914	2067167
PC 38:0	PC	8675067	11340984	6234598	5622200	16804482	17896680	321112	4714532	671532	16426742	5740549	2931699
PC 32:4|PC 16:2_16:2	PC	9866211	11295318	20974976	11524441	11257506	15799644	614257	8763688	2409385	26996060	26361290	13289391
PC 34:5|PC 15:0_19:5	PC	9921304	11446537	13915918	10271732	12470795	11032772	830623	7854553	2972244	17728884	19790752	10880331
PC 32:3|PC 16:0_16:3	PC	11098423	4667290	6321973	4275746	12176798	12287902	2668103	8177196	5664062	10051999	8908167	7693902
PC 34:3|PC 16:0_18:3	PC	12490270	6172694	8889297	6925384	16118736	17904214	4942242	9393724	6108959	20980012	16423076	13128233
PC 35:1|PC 16:0_19:1	PC	13979047	11091966	17883184	15750142	13672485	9845776	1030228	9490633	968288	7485962	4889688	4386166
PC 28:2|PC 13:1_15:1	PC	13991597	3011476	7365575	3557694	11324292	1979906	6947294	4518640	12178620	1968469	7263806	4896724
PC 42:2|PC 18:1_24:1	PC	14050213	14079388	12082775	5867912	41552892	36658532	326744	2393181	317393	37907268	2456210	1294601
PC 35:3|PC 15:0_20:3	PC	15668864	8139886	9095860	6767037	23326058	22185168	1436185	6693680	8231560	29830206	22322252	14574616
PC 37:5|PC 17:1_20:4	PC	16791704	6361375	14722540	11137691	51165404	17044192	2813427	5186750	22197230	17308066	16627312	18859898
PC 40:2|PC 20:1_20:1	PC	17057412	25231196	29659768	14447777	52223084	54264148	1055441	10729212	1068001	59481356	15033054	7623883
PC 40:3|PC 18:1_22:2	PC	17865392	20861116	16932750	9307972	40783988	41775328	922474	8638276	1293798	48833044	20374436	12454498
PC 42:1|PC 24:0_18:1	PC	17915884	13483802	8031324	4410296	34563208	34047744	197205	1192790	297173	29758626	1191543	624473
PC 38:7|PC 16:1_22:6	PC	18547944	19856312	9551102	3913086	30953580	25305768	1066145	3547648	11556192	37705436	8869630	4954909
PC 36:6|PC 16:1_20:5	PC	18740598	19146628	12217268	5735377	27975546	26347250	589966	5800236	7018950	38302636	10544478	5509330
PC 35:4|PC 18:0_17:4	PC	21318946	11017595	19525740	18017696	23496914	25036840	1919545	15936399	1105558	27046894	21815106	19109136
PC 40:1|PC 16:0_24:1	PC	21485614	23230422	17994496	7978645	51913592	45135524	652823	4988000	642944	45656792	6155193	2931300
PC 36:0|PC 18:0_18:0	PC	21491402	20623602	17962286	9563851	35534556	34311412	2182438	14339249	3148939	34899196	17455650	13733331
PC 36:5|PC 16:1_20:4	PC	23559560	22743960	25923360	17375000	26467864	29959732	4771708	18483972	14792430	34267500	28956542	20232044
PC 39:8|PC 17:2_22:6	PC	25864576	30000796	8531542	6386910	28288612	17660352	1627606	4355562	8699096	20355546	9007552	6204662
PC 37:1|PC 18:0_19:1	PC	26190936	34799748	36189164	19565284	49116000	52282556	2516702	19124982	2589035	50738556	25464952	17988192
PC 40:6|PC 18:1_22:5	PC	26249370	33479972	18537724	7317552	63193656	63233844	2332772	9011784	18449530	71368704	18486346	11470329
PC 40:4|PC 18:0_22:4	PC	27955304	36066320	21757550	11382801	64039704	70180384	1541922	11102553	4072127	85646912	31760898	22126000
PC 34:4|PC 18:1_16:3	PC	29420844	26864834	36786224	28231628	31004896	33812148	7937168	24577032	17247930	42093356	34290968	29503004
PC 34:4|PC 14:0_20:4	PC	32004482	37724932	31070984	20360172	47720440	45696080	1889815	14243659	12620457	68391912	49782336	22288548
PC 37:2|PC 18:1_19:1	PC	32502622	33273096	31706124	19074924	52546024	60418336	6736678	17291662	10712763	57575520	24075448	17040484
PC 40:7|PC 18:2_22:5	PC	33042562	34022364	15963429	7582832	71007120	58875740	2086470	9050032	30305046	75927872	13510046	9767228
PC 40:7|PC 18:1_22:6	PC	33792572	40428396	18946554	9342992	73057672	69824664	1798018	8461302	31212662	77237816	16520008	9841167
PC 40:6|PC 18:0_22:6	PC	39603304	20643830	21888628	11392604	70050480	70733040	2642477	12209203	10668069	77722752	20952572	13179938
PC 38:1|PC 18:0_20:1	PC	39689800	28008704	55392512	34148460	108956128	100372752	3789352	26886936	3468486	71479520	32141922	21268092
PC 29:0|PC 14:0_15:0	PC	43644548	48658308	51575724	34146864	56949568	63860288	4111660	32729076	13040544	71335120	70019712	34027932
PC 36:4|PC 16:0_20:4	PC	44806592	38043472	39751648	33230546	42759028	41999164	16534856	30373530	26834656	46615616	18683236	35708504
PC 33:2|PC 16:1_17:1	PC	46287204	49492940	43556144	33199928	55234792	57266396	6674172	29822826	19704550	79959280	59373128	42029060
PC 34:1|PC 21:0_13:1	PC	48067736	21295308	23166604	7897066	39941788	352283	14176475	10754238	33671072	20664468	15264774	16912886
PC 28:0|PC 14:0_14:0	PC	48926708	51727532	124563008	91370864	68407208	93495736	12017471	73133224	14105566	103979080	125143224	56845392
PC 40:5|PC 18:0_22:5	PC	53374948	59887276	38470584	18327026	105889112	123944416	4530186	19304984	13679379	142461488	34185980	22544228
PC 38:1|PC 20:0_18:1	PC	58752072	66633068	64778340	36970140	108779768	113876720	4320832	30087996	3712440	102149288	33921052	21308662
PC 36:8|PC 18:4_18:4	PC	64980428	1392169	15302708	3122062	62917524	529788	7073272	5723912	46511804	1144991	10244517	7734166
PC 31:2|PC 16:0_15:2	PC	69302624	34253980	40339980	12692055	58079060	1393641	22237876	16825986	55497384	30050252	25071224	25548120
PC 35:2|PC 17:1_18:1	PC	86715800	120530648	107440192	64590608	158662496	155758480	17999332	59134076	42427712	189534528	106456504	74447608
PC 31:0|PC 15:0_16:0	PC	97227024	96884680	68101936	36705440	123578536	134178776	15411939	53476260	30172886	140784944	89490960	62854380
PC 34:0|PC 16:0_18:0	PC	98424216	102891112	77225584	62560972	151631744	177127072	23712724	60923408	25379974	193391296	102992960	82907000
PC 38:6|PC 16:0_22:6	PC	98747096	92230056	52523372	27968458	138370080	152871536	6648942	28629690	61388864	168436720	47491268	32359252
PC 31:1|PC 15:0_16:1	PC	102495000	126293120	121998984	81940632	125256896	131463328	8211934	68087000	34400260	175003344	162413056	84108272
PC 34:3|PC 16:1_18:2	PC	117419088	146478256	124663936	84946512	141722160	162515360	12714498	64246272	58052112	238778048	163787472	90803736
PC 35:1|PC 17:0_18:1	PC	137407712	142656688	136895504	71207504	160842544	189051968	16435669	66515228	28728622	185892080	100298832	66972540
PC 38:2|PC 18:1_20:1	PC	163509200	169303520	188813104	93771632	281824064	280205088	16519963	84462688	19945656	254109472	97797656	71250816
PC 38:4|PC 18:0_20:4	PC	172335488	171245024	116094424	65590344	227787056	230266656	13356466	52572860	36012632	278078912	123865376	89507416
PC 38:5|PC 18:1_20:4	PC	177291504	181136432	121018080	69955632	322345856	318609792	15736506	66663328	92113696	377563040	129499216	83557480
PC 38:3|PC 18:0_20:3	PC	177464752	195314832	151306192	81429280	277153856	307032736	20390516	76128456	34375700	301548512	120763960	84956576
PC 33:1|PC 16:0_17:1	PC	209841488	234092992	217305088	139865408	282527200	296581728	35315744	141578656	73398184	322290816	226333744	138747984
PC 30:1|PC 14:0_16:1	PC	218996896	284499680	522905248	365207040	304925184	373586688	32183414	273698400	76072960	441562976	551441024	262585472
PC 32:2|PC 16:1_16:1	PC	288380992	353313824	482205952	282153888	374657792	380034496	35167528	250949920	118147224	533535200	497162208	254341712
PC 36:3|PC 18:1_18:2	PC	304368832	354279104	298050816	195200704	484825280	463433280	42565420	178851232	137220608	561418752	319949920	204710176
PC 30:0|PC 14:0_16:0	PC	522901088	494491424	501702592	312288512	650655808	699522240	95451248	395279072	214081008	636157184	450067488	385699872
PC 36:2|PC 18:1_18:1	PC	963809664	477440672	1426616448	897531968	806513408	1419036544	185830592	647672896	341947456	1187212672	768741952	603760832
PC 34:2|PC 16:1_18:1	PC	984011456	1143267328	1275260672	773520896	1352023296	1383663104	157426160	710461312	479675200	1451765120	942538304	628350912
PC 32:1|PC 16:0_16:1	PC	1621917568	1727415040	2109890432	1270921728	2183713280	2034706560	264715568	1276614272	716422400	2084508288	1417395328	1047084352
PE 30:0|PE 14:0_16:0	PE	134637	12246	292753	156222	52327	113204	38317	96386	68495	33611	720494	161294
PE 42:1|PE 23:0_19:1	PE	950286	838524	494958	334148	2575303	1747816	42687	201863	77037	1461712	90681	96932
PE 21:3	PE	3283176	479285	1933578	1363022	2383372	647872	537985	720443	1414012	674809	1213734	932168
PE 32:2|PE 16:1_16:1	PE	5825610	5161428	8392109	4749578	4261918	4421799	1096108	3218890	3286562	594686	6752166	3061862
PE 36:4|PE 16:0_20:4	PE	10947465	13395943	23637726	17782600	16382121	12057234	1734326	16015742	1852241	15415386	21127888	14503418
PE 38:6|PE 16:0_22:6	PE	14590712	15461810	18372342	12313626	19700170	17892496	594877	11620016	1161928	17235188	18079158	14683551
PE 35:2|PE 17:1_18:1	PE	25475736	27441478	264773408	166289408	7261336	16639922	4913559	73794920	1458810	20948102	85091824	56776960
PE 32:1|PE 16:0_16:1	PE	36072896	21879880	27378342	22019266	35784732	23919156	4091038	16821554	7841152	19626614	17710566	11034644
PE 40:6|PE 18:0_22:6	PE	36767456	37365608	35056728	27007832	53327888	60132584	1601096	27557914	2220813	57886560	41744812	31261982
PE 40:5|PE 18:0_22:5	PE	70436064	53864848	38614008	35699864	68392656	58882104	3406390	22570318	5904584	61423500	34546452	31270808
PE 38:4|PE 18:0_20:4	PE	75263936	73130600	129012448	81385120	104500384	102061936	7550530	85487608	3749102	98579296	136862112	95422320
PE 38:3|PE 18:0_20:3	PE	80400896	68031696	108798752	64886016	72650816	97485064	11585182	47986552	10315094	92191280	79109216	43548536
PE 34:2|PE 16:1_18:1	PE	93164528	99599768	94655384	57323368	83274376	49768940	8852256	40766232	21660144	64456012	48841412	27469746
PE 36:1|PE 18:0_18:1	PE	143926576	46592748	169286688	111663752	191717392	234263328	13594380	80069896	10767412	211287280	81450144	68795120
PE 34:1|PE 16:0_18:1	PE	160163120	129229632	128610208	67812664	152930048	105458432	21014272	78021760	27181528	103514720	63432156	50521992
PG 34:2|PG 16:1_18:1	PG	7323622	8556092	20527280	9443320	8515380	9251393	617480	6323296	2205913	14044478	13164713	6637885
PG 34:1|PG 16:0_18:1	PG	24257306	15070256	40053212	13162972	37480408	32956208	5698450	23266690	6937014	37658108	19858956	11548658
PG 36:1|PG 18:0_18:1	PG	107951552	81803168	180264896	103905312	106264792	89546368	16850748	48512608	19510744	59174192	51643080	36515200
PI 32:1	PI	210717	278801	1507762	691273	171290	926602	25467	411197	41285	2705649	775417	260867
PI 37:5	PI	250292	212176	260140	33860	458341	583571	71949	70900	9247	398352	164890	107271
PI 35:4	PI	259187	2750897	924699	274816	747154	2882731	31829	103340	79584	4221380	386958	1490200
PI 39:5	PI	284799	753932	207384	68148	567232	1351465	6118	41913	11092	1275896	157171	52497
PI 35:2	PI	495700	1154538	12044796	7560844	1066486	1361760	141966	2071334	554390	2023310	488643	2502744
PI 39:7	PI	646616	1286743	1214390	398378	766498	1302917	12644	459316	19938	1566492	819437	293543
PI 40:7	PI	943348	1502318	1102302	477732	1901265	3521246	7256	191933	24181	3135584	485895	212709
PI 39:6	PI	952500	1562424	1571059	919783	725238	1364635	17476	339028	18574	1778130	1175568	661033
PI 40:4	PI	994607	2123503	1797898	1293918	4295952	5706632	23178	483195	18676	9429239	1301021	856065
PI 36:5	PI	1408725	3797754	1088876	291949	1490728	4496846	23373	376452	55944	5371001	583530	210492
PI 33:1	PI	1755832	7340534	3071298	1821926	2813038	7089060	72408	776384	709598	7220664	2320786	335778
PI 40:6	PI	2070768	3055776	1700140	842230	3826183	5585084	9271	626503	28845	6169638	452592	539882
PI 37:4	PI	2292272	4286098	2333295	1040614	2257178	4844548	32239	525620	34435	6278200	1145506	647011
PI 38:6	PI	3666701	6666731	2160728	811125	5039531	9951965	8165	653708	123588	10078551	768308	431618
PI 36:1	PI	3715241	4775892	12409875	7347913	3017144	4278214	81344	2576076	638161	4044917	4589107	2563156
PI 34:2	PI	4789632	5207900	8756417	4425154	7201031	9293390	106234	2484871	1059427	10906349	4842106	1676537
PI 40:5	PI	7286066	8788527	4001154	2612222	10367476	14946740	28829	1549487	71119	19126166	2398724	1799856
PI 36:4	PI	7527944	16981502	11028305	5255892	8988737	20764060	42719	4022708	252864	22769648	5207299	1528938
PI 36:3	PI	10042199	13678475	15940208	7963639	15598133	21909314	140418	4816923	1620507	22679192	5900201	3700793
PI 34:1	PI	10637629	9832145	16292769	8510784	18293774	16063513	353214	5182250	7093654	13923147	4715100	2512148
PI 36:2	PI	24508872	23503728	45707048	25172468	24622102	32887510	612738	12857271	1912528	29498968	14995814	8951616
PI 38:5	PI	39061768	61743044	33125622	14824651	45571772	71105936	264573	12643671	1423164	84546576	18149952	9225096
PI 38:3	PI	39516424	46842676	57394048	29593568	36678612	53301216	397841	13459972	488517	47456452	18449514	12458793
PI 38:4	PI	110454264	147505392	83259088	46934452	96293416	136082224	1678392	34308976	2487309	137575952	42728316	30811468
PI-Cer 30:4;3O	PI_Cer	3150452	1960037	1371031	755539	3730299	2655786	1355650	1379431	2603182	3387288	1279862	951241
PI-Cer 30:3;3O	PI_Cer	3398600	1495755	1560164	675058	3884154	3110796	578115	1310080	2534550	3736152	1369522	1219148
PI-Cer 28:3;3O	PI_Cer	4694297	2989516	2025367	1040264	6222348	3939350	2871477	2355370	4028961	4524540	2492933	1551361
PI-Cer 29:3;3O	PI_Cer	5202922	2826548	2385926	1385164	6140504	5124770	3011076	2421021	4247552	5832855	2349018	1770494
PI-Cer 27:3;2O	PI_Cer	6081704	2813989	2852854	2159491	10009099	8355583	4486598	2558415	6109698	8704554	3944584	2979125
PI-Cer 33:6;2O	PI_Cer	8089189	1594911	2395927	1810296	11028077	8027457	3588920	3017532	6116564	8063396	3025561	2120078
PI-Cer 34:8;2O	PI_Cer	10342879	4128302	5602526	1717408	7129886	5570984	4542876	3275098	9503822	6747624	2350442	1597044
PI-Cer 27:2;3O	PI_Cer	13304336	6327783	6261860	3355907	18273656	12035632	2145457	3928564	12115380	8056002	6293356	2629217
PI-Cer 27:5;2O	PI_Cer	13835279	3221752	3377136	2511028	16309191	10776698	2078027	4685714	8562192	12339988	4165679	3135337
PI-Cer 30:5;2O	PI_Cer	14581483	5266286	3693524	3359499	21807468	15873174	4355062	6188022	10881668	17056276	5954650	3958224
PI-Cer 25:2;2O	PI_Cer	15375735	7479499	5949672	3877717	14894301	11781719	3099968	6751768	10650915	16086705	4792860	5982816
PS 38:3|PS 18:0_20:3	PS	1112283	349130	166146	391597	404061	1284500	680642	234014	628552	1423877	991651	855452
PS 40:2|PS 18:0_22:2	PS	1529685	2189706	2291781	1585874	1545800	1499098	92372	943870	134414	2939686	1273237	789359
PS 34:1|PS 17:0_17:1	PS	5054378	4932976	5698512	3248873	5286314	5221656	1598875	2816776	1548659	4193807	4430002	2426708
PS 36:1|PS 17:0_19:1	PS	49562204	54367076	25281678	13976753	58238668	36068368	8758426	13137532	19791562	45749720	23130020	13200664
SE 29:1/19:1	SISE	1131454	561960	148560	166981	1362749	427943	140115	169924	338321	700617	229115	180472
SL 34:7;O|SL 18:3;O/16:4	SL	223233	1676840	788331	184326	304676	1397383	780745	540843	505141	1137308	517079	533189
SL 34:2;2O|SL 13:0;O/21:2;O	SL	1110620	1149974	973137	365001	910445	1820211	1403308	406954	1294276	1580987	722691	923171
SM 34:7;2O|SM 19:3;2O/15:4	SM	3544	7996	27901	45510	44652	28934	335774	10921	844034	4048	56094	51509
SM 35:7;3O	SM	65411	388020	444296	416794	195951	318185	333510	428559	172702	274320	276662	286122
SM 36:3;2O|SM 17:0;2O/19:3	SM	132898	124774	3542876	3235677	384305	541103	263828	2243766	116879	418509	1811176	871438
SM 31:1;2O|SM 23:1;2O/8:0	SM	133291	400563	419448	268392	243622	780906	41389	160859	172202	1050741	916880	240337
SM 42:6;2O|SM 25:3;2O/17:3	SM	136317	203001	301641	244450	195102	263100	39061	167006	57865	213717	542152	109829
SM 43:4;2O|SM 28:0;2O/15:4	SM	155504	132453	150117	75947	184102	250669	53354	97954	241733	406414	86264	111467
SM 60:2;3O	SM	199703	237042	108642	22392	279103	166889	5570	14859	4887	244547	26426	13354
SM 30:1;2O|SM 17:1;2O/13:0	SM	239901	275261	375740	262852	419007	778982	48457	174804	157911	675460	899174	236510
SM 44:3;2O|SM 18:3;2O/26:0	SM	246326	732227	1290762	845930	1190855	1806757	24909	435240	40007	2186984	1149328	708977
SM 41:1;2O|SM 19:1;2O/22:0	SM	274832	281694	164816	359356	511120	578030	194574	326604	335870	798094	410679	244899
SM 39:3;2O|SM 15:3;2O/24:0	SM	326323	807552	1580253	1155711	677526	239240	684725	1083601	789581	642588	1326782	862656
SM 41:5;2O|SM 21:0;2O/20:5	SM	334582	394561	615563	476712	235412	227167	97371	382713	143575	297791	268473	116934
SM 61:2;2O|SM 30:2;2O/31:0	SM	351818	1336913	275435	61147	554464	504793	10847	43607	9650	603902	126776	45302
SM 42:1;2O|SM 14:1;2O/28:0	SM	439417	343514	5718576	3208002	636319	564797	525810	2119917	71614	919001	343982	297933
SM 35:1;2O|SM 16:1;2O/19:0	SM	448851	431732	79425	78705	782924	405594	61857	94524	80298	371036	143571	116770
SM 35:2;3O	SM	458782	312019	149907	144116	417777	308225	54513	112854	95093	298591	141382	104327
SM 33:2;2O|SM 15:1;2O/18:1	SM	470389	561420	344603	197117	826778	1079095	35818	186304	112429	1068516	269168	118951
SM 43:7;3O	SM	497403	474526	688751	412919	850590	717602	70568	242156	63615	985899	781544	697350
SM 31:5;2O|SM 14:1;2O/17:4	SM	511972	51316	170062	126777	135573	56025	188660	254283	5020284	71755	80135	400779
SM 29:0;2O|SM 18:0;2O/11:0	SM	525046	357008	634514	199699	992523	478988	99346	208904	47852	536221	626775	506016
SM 39:4;2O|SM 22:0;2O/17:4	SM	538403	1556171	3675841	1697089	1348194	364917	1520385	2379316	1348600	1592898	2990109	2073946
SM 33:1;2O|SM 14:1;2O/19:0	SM	551844	349966	423714	307067	1112644	686997	250593	254634	375508	753534	525685	527100
SM 60:4;3O	SM	563562	603540	334710	70173	815233	651403	10134	59204	6152	743936	81669	46713
SM 28:2;3O	SM	579298	558589	517608	458467	1142593	1050326	170637	219748	384329	1561716	1535750	828578
SM 33:0;2O|SM 18:0;2O/15:0	SM	599313	345226	511670	344272	691517	434324	98063	313027	117062	704269	506149	348276
SM 41:3;2O|SM 26:1;2O/15:2	SM	657607	176093	83045	46703	172098	508154	23624	55688	227821	428311	48234	40309
SM 35:8;3O	SM	676579	697735	1075143	725941	1056151	779480	127923	656659	289099	1311194	1868393	878726
SM 40:6;3O	SM	679394	1330983	541564	1471237	1211215	791029	437204	1368098	514097	2359602	1235191	679510
SM 32:1;2O|SM 16:1;2O/16:0	SM	691915	583875	440381	370736	795371	619583	75768	331278	98558	1043050	500738	304871
SM 32:1;2O|SM 17:1;2O/15:0	SM	911180	549256	843065	542950	743117	792817	228383	586010	156394	1043261	1084750	730726
SM 40:6;2O|SM 20:3;2O/20:3	SM	937809	2915799	4602885	2729480	2024814	3440093	2039925	3455006	994841	5559468	3494816	2482188
SM 32:7;3O	SM	948355	18685	43070	34188	449539	150286	26690	28792	421375	56054	25380	52501
SM 58:2;3O	SM	1019747	1168921	542879	86177	1139395	868964	11812	67569	7196	1181496	118722	63736
SM 60:3;3O	SM	1084329	808351	635935	149331	1548830	1261936	17573	96129	11343	1410278	200832	83767
SM 42:3;2O|SM 20:1;2O/22:2	SM	1097549	1174776	924615	1123685	1917196	1726476	398547	759319	648953	1254230	636195	758292
SM 38:6;2O|SM 14:1;2O/24:5	SM	1131030	998180	1635607	1072667	1289773	1103972	250081	1036561	63997	1373829	854467	659529
SM 41:3;2O|SM 19:1;2O/22:2	SM	1173045	1205867	1672698	1502784	1539746	1330189	538856	1093115	794928	1111386	873620	994225
SM 32:2;2O|SM 19:2;2O/13:0	SM	1180334	1374210	863434	630137	2209025	2798678	146900	531100	251790	2819742	1283477	385583
SM 41:6;3O	SM	1202674	1125067	562414	267653	965522	1185919	45581	294198	233728	1340623	572794	387709
SM 38:1;2O	SM	1226208	15252400	10695188	20151702	23237020	25968284	4393046	21492304	2006045	23906944	25118348	16355338
SM 38:6;2O|SM 18:1;2O/20:5	SM	1248202	1741143	3323908	2036854	1260974	2963657	118889	1479369	89520	4600374	1507725	1139185
SM 35:1;2O|SM 22:1;2O/13:0	SM	1281423	1094635	2450290	1969806	1694547	1026416	271280	1861409	421620	2246124	2394244	1079379
SM 45:6;2O|SM 17:2;2O/28:4	SM	1288029	1012391	827295	602650	2317046	1692353	30798	219622	45045	2221147	554146	226617
SM 44:2;2O|SM 29:0;2O/15:2	SM	1320600	1067933	1015804	401597	3149490	2930882	47057	268747	48888	695975	320765	269810
SM 35:4;2O|SM 17:1;2O/18:3	SM	1334120	1184536	2591719	1524500	1847058	1815526	136601	1557139	265843	1817472	2607318	1373916
SM 39:9;3O	SM	1339939	983140	2877215	2414676	3464178	2996614	234075	1706224	430283	2228228	815809	1512571
SM 40:2;2O|SM 14:1;2O/26:1	SM	1407874	1578334	1502845	1507557	2088705	1763487	658339	1371858	1041016	1208011	865778	1122209
SM 44:8;2O	SM	1573053	742301	3635308	2221000	5389674	5975090	186243	2334232	171857	6710867	3114654	1450448
SM 32:0;2O|SM 17:0;2O/15:0	SM	1582614	1576457	1227229	424684	1459780	2240994	52266	313701	43067	3659076	110595	400758
SM 59:2;2O|SM 25:0;2O/34:2	SM	1626874	1555286	870606	262602	1652650	1804730	14620	192802	8346	1429587	252845	183796
SM 32:0;3O	SM	1707278	2021336	456953	397509	2682868	2774222	135793	353750	116504	2630428	609012	605844
SM 44:1;2O|SM 18:1;2O/26:0	SM	1817834	1934616	1703385	822222	4845348	4182528	52251	373269	62698	4576123	540269	241898
SM 41:1;2O|SM 18:0;2O/23:1	SM	2041689	1835626	2705995	2611430	2383304	2130836	1323543	2269042	1547042	2331529	794945	1250013
SM 37:4;2O	SM	2042326	1413899	1571162	717656	2084401	1435821	88755	843724	477691	1637699	1214969	1081292
SM 43:6;2O|SM 19:0;2O/24:6	SM	2099091	1822201	2592800	869609	3585236	2822762	103379	448486	155672	3421821	795953	525378
SM 38:5;2O|SM 16:0;2O/22:5	SM	2121331	2428531	1265521	1296966	2043102	1870623	249173	1478087	628374	2130628	1123822	1271315
SM 42:1;2O|SM 22:1;2O/20:0	SM	2462478	1656721	2134054	2094437	2821048	2890048	750483	1250675	1087024	1983624	670662	708677
SM 44:6;2O|SM 14:0;2O/30:6	SM	2478342	1734036	469806	319904	3204372	2944062	221107	632067	262534	3095068	1551970	1026389
SM 38:6;3O	SM	2506670	3435439	7752058	4333943	3274759	3597764	280592	1587852	956304	5268896	5103877	2149748
SM 30:5;3O	SM	2604311	240219	1087165	1048603	3048184	565761	1101166	830175	4121310	260003	631471	2170709
SM 42:3;3O	SM	2679643	4954860	11582771	6359510	4403234	5190582	197904	2851584	122461	5696730	5154587	1956130
SM 35:2;2O|SM 16:1;2O/19:1	SM	2776060	2191976	1592172	1455189	3008261	3141633	114620	455253	261887	2872121	3107496	1233996
SM 44:2;2O|SM 21:1;2O/23:1	SM	2792849	3128402	7018942	2824746	4883624	4657324	167652	1702509	91411	7397510	2914036	1101639
SM 39:8;3O	SM	2850527	4097310	8978258	4368920	3328549	2472672	1290436	4284829	1575826	2047349	3210512	2749973
SM 44:5;2O|SM 27:1;2O/17:4	SM	2997659	3210602	3867993	2510674	3094996	5034554	259186	1819741	114548	6215380	1317215	969603
SM 36:2;2O|SM 18:2;2O/18:0	SM	3157296	3026148	4568319	3055540	6912870	6397632	263260	2785122	1099876	5763362	5658325	3321740
SM 36:5;2O|SM 14:0;2O/22:5	SM	3234566	3345906	3258590	1493874	4751609	5305953	130920	1289765	608907	6761139	1587650	1027650
SM 34:0;3O	SM	3542282	3044160	124588	191022	2891688	2372836	101838	384552	68004	946046	460510	507219
SM 38:7;3O	SM	3711108	3348118	2528518	2158265	8045522	7386564	946055	2309336	726779	8472216	5986420	4913029
SM 40:7;3O	SM	3899280	4049844	4689184	4578164	5166206	6133890	442400	4096725	403999	5403846	5939420	5083932
SM 34:1;3O	SM	3935376	2368426	3480571	2610123	4099538	4219712	670475	2801939	481429	3741015	1821194	1683880
SM 34:8;2O|SM 15:3;2O/19:5	SM	3993508	1845851	1793210	1624621	2000592	1008767	2081876	1610990	9481430	3418796	2155224	2181286
SM 42:2;2O|SM 14:1;2O/28:1	SM	4306789	3819812	6006471	4662624	6319538	5995434	1172023	3830542	1298495	4757621	1912266	2385250
SM 43:4;2O|SM 21:0;2O/22:4	SM	4669042	4354760	3363202	2042528	5408326	4464102	98019	1225318	99508	4334594	1138606	942777
SM 43:7;2O	SM	4847828	2822311	6091406	4158474	9186795	7616896	410256	2773433	385396	6508686	1677537	1353206
SM 24:1;3O	SM	4992970	4433808	3090893	2392167	3474702	2545236	3468856	2923747	8442477	4085509	2975200	4052925
SM 32:5;2O|SM 17:3;2O/15:2	SM	5095686	2556003	2767965	1897182	2072153	1471301	2275908	2026449	10451963	3665133	2353681	2543555
SM 40:9;2O	SM	5310687	1396756	10024772	6749858	4087576	7461818	517856	7005829	888898	4253492	12150982	8172964
SM 36:4;3O	SM	5754697	6630052	9755677	5693824	5763444	4209260	1204776	8010932	1424601	5179384	8745813	7020940
SM 22:1;2O|SM 14:1;2O/8:0	SM	5777164	4284122	3755128	2845067	4682536	2917018	3154811	2754726	6960804	3879095	3086317	4717722
SM 27:0;3O	SM	6083296	3964252	3843480	2549620	840616	2786867	3573580	3460286	9224397	4675604	3035028	4834016
SM 40:8;3O	SM	6825579	4128376	10403277	7234187	4850394	12476103	2491989	9407988	1390618	10999102	3114594	5381366
SM 40:0;2O	SM	7016966	7637289	26246436	18034332	14066251	12985633	2218468	11944912	809442	14083500	7063124	4985906
SM 42:8;3O	SM	7133726	13421338	2338092	1629709	5819798	2495528	268055	727047	1871284	9930804	3228354	897853
SM 42:4;2O|SM 18:2;2O/24:2	SM	7827606	8344670	11186422	8530040	9373467	9788512	1852754	8468358	564546	12325193	9124235	6611754
SM 43:1;2O|SM 18:1;2O/25:0	SM	8238344	9359739	7603508	4086162	15358927	12671336	294430	2655764	233245	12884865	711323	1547274
SM 43:0;2O|SM 17:0;2O/26:0	SM	8263504	10374156	11290487	5339140	2285197	13497239	283227	2273452	212442	4102760	1741218	820529
SM 45:8;2O	SM	8936858	11722916	15120768	7327183	26104966	26443572	532851	5577082	493883	28551800	6357178	3849898
SM 41:8;3O	SM	9675722	1422820	1188104	736198	10018508	4670111	341116	702848	7334861	2841252	7703002	5780896
SM 38:0;2O	SM	9890071	17762744	19852894	11149380	13348654	14433837	1465843	11219378	2431971	12603978	10422851	6573624
SM 38:1;2O|SM 18:1;2O/20:0	SM	10207909	14785733	31067562	20438796	21586842	25664464	4322372	20239440	1814921	23456420	22268760	16241679
SM 33:0;2O	SM	10603049	10988976	22559296	16956540	12802522	11420917	386005	14722812	3319523	11002247	14801934	10360418
SM 28:3;2O|SM 15:2;2O/13:1	SM	12559789	8349836	9593379	7529122	9649226	7889284	8297884	6624342	10570195	7752346	8133902	8450761
SM 42:8;2O|SM 20:3;2O/22:5	SM	12819311	10070964	14716313	8299229	24937322	8795297	2466501	7009731	1144629	28307846	10549775	7207474
SM 38:3;2O|SM 14:1;2O/24:2	SM	13009178	7554380	55706716	34226768	10941784	6725441	1019731	21853480	330688	15208789	32841072	23725874
SM 36:4;2O|SM 19:0;2O/17:4	SM	13096572	7688786	25946176	22859442	12261485	14767927	7266032	22892314	4520214	17424420	33600660	25314878
SM 38:5;3O	SM	13630679	15675104	11549602	8218635	15307984	15269771	336776	3622109	5370138	13904610	4557473	3026918
SM 35:0;3O	SM	13977472	12747814	7521385	5203846	14734003	15700114	2762202	7529600	3338406	16591352	8381750	8672366
SM 44:4;2O|SM 29:0;2O/15:4	SM	14242212	15417663	19544406	10928869	18809180	18444236	1468518	7917462	720781	21600038	6906120	4584851
SM 40:7;2O|SM 14:2;2O/26:5	SM	14312130	12728216	11769663	8581332	13146953	13972243	3046566	9637039	7250764	14557552	12985857	8639874
SM 38:6;2O|SM 17:3;2O/21:3	SM	15056864	13025542	12162539	6338383	19896132	23668208	1897509	8779528	3588807	15003191	16232126	10779848
SM 44:5;2O|SM 25:0;2O/19:5	SM	15846064	18855502	28190626	18944254	22652924	28776114	2276192	16356399	959352	29120518	19289562	11309865
SM 36:1;2O|SM 18:1;2O/18:0	SM	16333964	13735474	61007308	35278004	25739158	28969254	7165011	39034536	3943694	31958240	47487792	30390848
SM 42:4;3O	SM	17151922	24773082	18164948	16613331	16567496	22446376	369443	5801927	416868	19409322	17320072	9322617
SM 39:0;3O	SM	17366418	19216778	21833222	11310426	23641102	4200171	2365012	9635967	2108941	20251788	4918080	3237713
SM 40:1;2O|SM 18:1;2O/22:0	SM	17766614	10401220	18786852	15181865	17316656	15044204	2743900	17568582	1646866	13626068	8976032	13528699
SM 40:6;2O|SM 14:0;2O/26:6	SM	18483440	16651266	23587482	17556410	23107276	12655449	651632	11212951	486143	19315706	36444300	27958866
SM 34:1;2O|SM 18:1;2O/16:0	SM	19140156	28241326	32514390	31684962	16926722	13310342	3498190	27423188	764158	21013996	25059524	26333454
SM 34:0;2O	SM	22710656	16282199	179621376	121476088	32315428	40771192	12902160	83715392	7127222	48066744	77726600	59742648
SM 40:2;3O	SM	25390584	23659200	67158392	41704672	36880424	29326794	2136921	21616214	1427302	25700200	20959078	13957304
SM 32:1;2O|SM 22:1;2O/10:0	SM	27428176	20723014	42052908	29878026	35774724	45692196	2776752	26547808	4364484	51479664	69166376	25606174
SM 41:1;3O	SM	27469744	33119084	30106338	17276992	43498092	53893048	2087444	14352723	1591082	48410500	17495704	9755898
SM 39:5;3O	SM	31683648	33303492	18422836	10140900	42256712	36617772	1551040	9430427	16982160	49719988	18625432	11002256
SM 35:1;3O	SM	33911996	38613872	65181728	45436548	36107868	38045176	12014003	38382372	25367316	37241652	44556932	31695238
SM 41:3;2O|SM 25:1;2O/16:2	SM	34311552	40106432	15943624	28251674	40843564	17162760	1211932	18816498	6039696	36896860	31735642	7626526
SM 38:3;3O	SM	36425788	44794540	69045840	44285716	44961888	36330456	6016762	31166410	9821208	47167572	41656536	29026180
SM 39:6;2O	SM	41737628	38810368	27970714	23744366	60906140	65506928	10101047	22821096	9207680	77023592	40443692	32433608
SM 35:1;2O|SM 18:1;2O/17:0	SM	44291992	54140580	60718672	36876152	51655456	32321584	4763809	27663958	10016309	37902156	44631976	32388420
SM 41:1;2O|SM 18:1;2O/23:0	SM	45657424	38444000	42255168	29724400	56451928	35801692	5605650	23150434	2246001	31880088	22083236	13595074
SM 33:1;2O|SM 17:1;2O/16:0	SM	46786828	44553596	63951120	35866620	58048840	60130288	3552891	33095096	7512069	59729040	57833552	27127536
SM 42:7;3O	SM	57841524	67557296	43813936	25403632	61137244	46135572	3333918	17255480	15027587	49551744	27961020	17224832
SM 41:2;2O|SM 18:1;2O/23:1	SM	61551092	79861376	105573568	59330716	84625704	78375360	4432508	49228108	3244264	72140944	70147376	39787384
SM 40:2;2O|SM 18:1;2O/22:1	SM	62918300	62565788	74033264	36875772	89372080	73694680	5033068	44972268	3519366	63562904	51896348	35678972
SM 38:4;3O	SM	63633992	36337588	59051720	35774512	62327328	58494612	5977584	25348340	17408978	64208484	35248660	18879098
SM 34:2;2O|SM 18:2;2O/16:0	SM	66995012	74458744	65782572	39614864	104978384	120000864	5508550	36852296	16510856	108853184	48562520	26981274
SM 43:5;2O|SM 26:3;2O/17:2	SM	67831880	64254240	103859408	48071716	60523132	65840212	9094014	28552562	15382080	66376764	41390372	31915310
SM 43:8;2O|SM 25:3;2O/18:5	SM	74735600	75244144	85170112	37346920	126417168	126758008	7752481	39517440	9297965	109407936	45770328	33129352
SM 41:3;3O	SM	81325632	90249304	70972144	38230184	128053080	135925856	8033704	36181852	15604691	136272512	54500264	38107832
SM 39:4;3O	SM	81992448	91362088	57323000	34421324	115090848	120033680	7978948	33503134	39567104	131440888	57844876	38157328
SM 38:7;2O|SM 16:1;2O/22:6	SM	82892440	91472536	77521256	54062276	111504400	119935032	13965665	51855688	31796752	122860072	87949760	56062016
SM 42:3;2O|SM 18:2;2O/24:1	SM	97023496	112618064	81450032	42161516	157678640	146365952	5684284	49942372	6304342	108157032	73200408	47818928
SM 39:3;3O	SM	125317744	148444096	122901776	75983824	197405184	197857648	19142726	79134512	55156692	216938848	132299352	88051696
SM 40:7;2O|SM 16:1;2O/24:6	SM	133781984	142788432	241576384	149446096	153266624	136275712	10480169	23889436	7661066	123170456	66935356	37873392
SM 42:1;2O|SM 18:1;2O/24:0	SM	429115008	419387168	530582240	282525632	594644352	517594752	26150722	184259456	12635630	530598144	134014184	89617176
SM 42:2;2O|SM 18:1;2O/24:1	SM	451181024	558097344	915348032	505940032	725982080	729719872	39902408	392948224	21143742	626872256	423871552	237247200
SM 34:1;2O|SM 19:0;2O/15:1	SM	575803648	467830144	1329948160	933580928	773829760	806151936	119834440	827566464	119611856	818971904	1217397632	792186240
SM 38:4;2O|SM 18:1;2O/20:3	SM	739147904	675606592	564124992	299906016	717477056	658714880	85803248	283135360	209523616	660991872	367918976	248983712
SPB 18:1;2O	Sph	4326672	1466973	9321431	2931188	9698212	7236390	206990	1203328	230024	6212808	631208	187019
ST 27:0;O;S	SSulfate	1538148	3867021	4848969	2496705	2669670	80815	4954490	4051833	2512792	4160623	4435444	5414047
ST 27:1;O;S	SSulfate	1799515	2446703	457127	311431	2227497	2455493	139748	187267	362946	2139944	297924	264393
ST 29:2;O	ST	623664	404787	181062	78092	674921	1688292	222963	180072	326483	681003	292974	220586
ST 27:2;O	ST	17779230	16124309	25388024	18972532	26222266	12908758	12500391	21391556	28312932	20764688	20574626	16931206
ST 28:2;O	ST	26011984	10986259	6973971	6308076	18019718	9007826	7918917	7470671	23640280	6598130	5066464	5406863
ST 27:1;O	ST	493986496	330004448	362740064	217642496	517754816	346045888	21664542	173756544	41841180	343620736	283797952	162756432
TG 49:2|TG 16:0_16:1_17:1	TG	46484	29231	4741556	2805159	65765	88449	402630	3993986	38846	132044	1745798	856844
TG 52:5|TG 15:0_15:0_22:5	TG	95938	37184	913500	458137	39214	131521	64470	412490	27779	427168	368724	616051
TG 60:11|TG 18:1_20:4_22:6	TG	219247	83146	29928	21690	156137	336397	9179	32445	6910	907230	57758	155409
TG 55:1|TG 15:0_16:0_24:1	TG	226467	212852	6701649	2418083	284535	335074	50802	486039	26009	373922	44909	41516
TG 58:5|TG 16:0_18:0_24:5	TG	286927	69103	128568	23463	255160	244485	11304	20154	8172	193904	58481	33581
TG 56:5|TG 16:0_18:0_22:5	TG	290329	176086	154245	31460	299377	224635	15329	36172	7751	317147	76130	41812
TG 60:9|TG 18:0_20:4_22:5	TG	303671	316545	27236	22819	156922	272815	6773	30484	5673	1469501	53978	60159
TG 55:7|TG 15:0_18:1_22:6	TG	345467	315186	97472	101775	319443	285800	103062	83017	71817	674550	120894	192252
TG 53:5|TG 15:0_16:0_22:5	TG	352484	375662	209758	74763	315709	617875	28050	95560	16391	1787531	265943	495329
TG 55:6|TG 17:1_18:1_20:4	TG	383002	401794	215140	84622	382514	703888	54844	102031	28503	3153855	361346	640764
TG 53:4|TG 17:1_18:1_18:2	TG	386122	631427	718808	94093	501356	1677956	67132	196429	50129	5116810	925950	1256807
TG 56:8|TG 16:1_18:1_22:6	TG	403309	611986	593405	292937	795699	1129920	89464	266826	26394	4833771	657114	1157741
TG 60:2|TG 18:0_18:1_24:1	TG	429479	571240	483365	204915	818794	735029	50772	84621	11878	351268	65491	119212
TG 58:9|TG 18:1_20:4_20:4	TG	477888	768303	66493	30463	568669	1134004	16159	35658	15111	1527678	625830	905259
TG 60:7|TG 18:1_20:1_22:5	TG	498520	704379	118702	50072	838770	678648	14266	50352	11855	2015852	101962	215466
TG 54:5|TG 16:1_18:1_20:3	TG	506123	832270	1315314	506434	29378	713480	71341	395297	13707	1991628	966951	1306817
TG 50:5|TG 14:0_16:1_20:4	TG	529726	491746	738924	71269	624219	926954	118255	419494	41823	2355980	1269590	1273936
TG 57:4|TG 18:0_18:1_21:3	TG	605199	727451	173909	135420	574728	512574	31307	102676	11468	1111896	220431	285682
TG 49:4|TG 15:1_16:1_18:2	TG	628996	431402	206713	157114	1153268	648567	47165	88735	78427	376241	212917	198196
TG 58:3|TG 18:1_20:1_20:1	TG	646123	1590748	514364	276571	1661423	1504763	22890	168474	19984	2012091	69275	150927
TG 58:1|TG 16:0_24:0_18:1	TG	653402	619356	825850	363971	914384	1013264	106661	241415	45275	645732	152543	206444
TG 32:1|TG 8:0_8:0_16:1	TG	683846	44315	273872	185813	417752	148374	269245	281738	557213	95764	445645	161672
TG 52:6|TG 14:0_16:0_22:6	TG	718115	547859	1123618	339741	665607	971367	105564	581926	24263	2392340	430040	397147
TG 47:0|TG 14:0_15:0_18:0	TG	749851	1748344	7145892	3331437	873441	1370131	497764	2155445	197946	1755873	316884	375765
TG 53:1|TG 16:0_19:0_18:1	TG	800368	1739636	654197	444255	602514	872583	463547	527607	347204	394908	615492	466860
TG 45:3|TG 14:1_15:1_16:1	TG	889260	544515	668359	460656	1012628	1225803	153415	309037	292065	467181	240387	297039
TG 51:4|TG 16:1_17:1_18:2	TG	968128	714149	680870	434048	1629774	1742765	87378	237235	102194	2224202	648172	722796
TG 56:0|TG 18:0_18:0_20:0	TG	982696	975565	1436217	621957	1745797	1409998	222159	437004	120944	1196478	491206	393554
TG 55:1|TG 18:0_19:0_18:1	TG	1062454	580631	1216830	979381	1863506	1609424	270941	598988	145523	1267268	428457	490376
TG 54:6|TG 16:0_16:0_22:6	TG	1213349	741646	346904	909680	1540076	2000558	144847	986320	36410	5557810	536997	600761
TG 53:0|TG 17:0_18:0_18:0	TG	1514896	1336316	1476288	680676	2282028	2182772	207590	426252	76741	1886805	565750	512730
TG 55:2|TG 18:0_18:1_19:1	TG	1556064	1601664	1049772	1603861	1998058	1712318	184944	367693	89098	2888978	422171	415902
TG 58:2|TG 16:0_18:1_24:1	TG	1632190	1544010	1514080	896832	2568735	2151931	150622	312584	99248	1609472	298257	716586
TG 54:7|TG 16:1_18:2_20:4	TG	1691193	1571122	1718805	711544	1867275	2359623	199887	833161	29731	5179106	663552	1140406
TG 50:4|TG 16:1_16:1_18:2	TG	1733228	1487446	1113430	886560	2502397	2360999	191776	675714	136533	4438984	1409727	1224135
TG 58:8|TG 18:1_18:1_22:6	TG	1767820	2097211	1376220	439209	1874794	2390630	45079	416519	21970	6467331	866314	853385
TG 51:0|TG 16:0_17:0_18:0	TG	1816857	2929580	1085185	371921	1778508	2616441	173180	432746	95407	4131802	770853	1188215
TG 58:4|TG 18:0_20:1_20:3	TG	2055949	2347272	982727	269447	1851633	2104134	27703	206805	16028	3412339	125728	228797
TG 42:2|TG 12:0_14:1_16:1	TG	2074767	1121302	1611851	756067	2844060	2359266	446625	639024	606553	1230424	814345	873572
TG 53:2|TG 16:0_18:1_19:1	TG	2119088	3083044	1464656	655968	812789	1957329	177370	456637	131610	3747578	771417	447109
TG 56:1|TG 18:0_20:0_18:1	TG	2203541	2291740	2303785	940386	3130750	2937878	350775	763458	147756	2383453	525916	686971
TG 37:0|TG 8:0_14:0_15:0	TG	2225747	474675	528684	430689	1952635	318808	1248577	480843	2035992	195764	1501254	702543
TG 58:6|TG 18:0_18:1_22:5	TG	2347139	2624362	1624470	731955	1678051	2377771	77764	549310	33240	7446788	656206	1311987
TG 41:1|TG 12:0_15:0_14:1	TG	2416100	1104790	1244267	610442	2792890	2113487	379604	553931	632790	1051145	495759	551192
TG 56:7|TG 16:1_18:1_22:5	TG	2548392	2230214	974187	474357	2038891	3070153	112106	574770	36176	10611691	1618456	2520568
TG 50:2|TG 16:0_16:1_18:1	TG	2928033	1754616	3200645	1525173	3424811	3443745	513044	1327953	506798	5264273	1731286	1775320
TG 58:5|TG 18:0_18:1_22:4	TG	3190638	3538141	784506	329512	2997962	2808124	43297	428006	17211	6824681	662859	1055503
TG 58:7|TG 18:1_18:1_22:5	TG	3191094	3460076	1118450	423765	2795324	2851147	98273	639168	43630	11026232	1373184	1129808
TG 54:6|TG 16:1_18:1_20:4	TG	3282566	4951692	3939830	2221602	5618120	4683442	341327	1974487	176687	17994452	3093646	3263712
TG 53:1|TG 17:0_18:0_18:1	TG	3429853	3384947	1614463	941605	4078244	3800546	421067	890790	224837	5900394	857304	792739
TG 53:2|TG 17:0_18:1_18:1	TG	3718500	3551516	3339510	1389367	3779132	3524444	485671	1250746	467648	7550295	910057	1340918
TG 47:3|TG 15:1_16:1_16:1	TG	4000337	2100118	2546159	1754238	5735950	4948150	486212	1062275	910663	1748879	873931	1266273
TG 52:5|TG 14:0_16:0_22:5	TG	4185043	3517424	4476311	1898660	4512584	5217175	545509	2268048	86438	15392028	3911656	4723342
TG 46:3|TG 14:1_16:1_16:1	TG	4420868	2773240	3524943	2220476	5829594	5997983	701494	1656260	1006607	2825315	1913363	1857034
TG 44:1|TG 10:0_16:0_18:1	TG	4574036	1584550	1395400	1198448	2695008	2089420	1452897	1541362	3320887	1810478	1191414	1741892
TG 41:0|TG 12:0_14:0_15:0	TG	4687519	3556400	3096491	828965	6294141	4844809	925588	1095557	1307156	3145749	344746	520878
TG 53:3|TG 17:1_18:1_18:1	TG	4712526	4108150	2760437	1794785	3545575	4914186	415121	1582096	287250	11531591	2051660	2386556
TG 56:4|TG 18:0_18:1_20:3	TG	5006296	1618150	4150543	1372459	5423936	4816721	281478	1942341	55858	12687910	1303038	1356649
TG 51:3|TG 16:1_17:1_18:1	TG	5275619	4438691	3972362	2227481	5146598	6818236	647559	1491154	595873	9869499	1982402	3165563
TG 56:5|TG 18:0_18:1_20:4	TG	5432790	4855990	995590	1671539	2567630	4169094	287553	2017303	49399	15919476	2326771	1928362
TG 28:0|TG 8:0_10:0_10:0	TG	5486549	466388	2310227	1180576	4103419	760063	3442212	2649286	8037794	644920	2520821	3409206
TG 39:0|TG 8:0_15:0_16:0	TG	5692944	2378947	3005156	1586528	6635672	4850889	1194391	1577379	1751530	3395876	1574126	1452436
TG 49:3|TG 16:1_16:1_17:1	TG	5757522	3933018	4380257	2820490	9716676	7979379	811824	1780357	1183768	4669144	2062254	2792393
TG 26:0|TG 8:0_8:0_10:0	TG	6139472	1370530	2795044	1913831	4495012	578627	4455044	2565380	11010197	764707	1622292	3407365
TG 40:1|TG 12:0_14:0_14:1	TG	6312362	3256154	5205482	1931297	6411000	5966942	1479072	1897937	1494826	4540838	2352902	1769701
TG 36:1|TG 10:0_10:0_16:1	TG	6362744	2787869	5033900	1979440	6668710	4417872	1232734	2173790	2192677	3660392	2685736	2255239
TG 54:5|TG 18:1_18:2_18:2	TG	6481342	5480741	7172967	3121746	6724401	12410495	779829	2474222	443425	19654788	4403741	5403306
TG 30:0|TG 8:0_10:0_12:0	TG	6565273	1546413	2526118	1467315	5474340	1899912	1813946	1184586	5185582	1448155	2361508	2693796
TG 56:2|TG 18:0_18:1_20:1	TG	6924483	6947252	4852622	2128489	8709896	6911792	626842	1612292	484035	8523840	1180104	1549537
TG 44:2|TG 14:0_14:1_16:1	TG	7289055	4031128	5233306	2532882	7203546	7212564	1479935	2215971	2109555	3271673	2540446	2616000
TG 51:1|TG 16:0_17:0_18:1	TG	7304060	7128150	4404012	3578322	8482597	9881516	1088943	2911809	1079564	15072419	2309236	2556226
TG 43:1|TG 13:0_14:0_16:1	TG	7738157	4337480	4885965	3065779	10592732	7999144	1356548	2376184	2602444	3533060	2331632	2504611
TG 56:3|TG 18:1_18:1_20:1	TG	8311934	6159581	4697632	2050511	7806830	8937759	487640	1651300	273665	13718931	1262832	1628462
TG 54:1|TG 18:0_18:0_18:1	TG	8327860	3082216	8562146	3567030	11120918	8856121	867201	2586776	811618	9839307	1682382	2290830
TG 45:2|TG 14:0_15:1_16:1	TG	8521345	5640950	5005021	3278084	12498387	10175987	893510	2576904	2598092	3871630	2254976	2495666
TG 52:2|TG 16:0_18:1_18:1	TG	8806540	3489585	8656355	4496360	10069424	9708232	2026634	4357284	1658916	10447363	4625261	5054998
TG 49:0|TG 16:0_16:0_17:0	TG	8995178	7611356	8372976	4734036	11039303	9788586	1826413	4060318	1864413	10077221	3591718	3765557
TG 56:6|TG 16:0_18:1_22:5	TG	9109330	9993969	6225922	2405925	7729939	11201268	529964	2979973	138093	32450742	3406187	5916779
TG 42:1|TG 12:0_14:0_16:1	TG	9370888	5740064	5947898	3653625	10532796	8364985	1538828	2872896	2606517	4430424	2547211	2925296
TG 48:3|TG 14:1_16:1_18:1	TG	9994457	7330556	9265575	5736264	13624754	13028379	1336225	4037832	1972759	9359323	5324998	5963348
TG 52:4|TG 16:1_18:1_18:2	TG	10575528	13148242	13865975	6682274	16219896	19600268	1405190	5105104	738635	39127344	5914278	11146243
TG 51:2|TG 16:0_17:1_18:1	TG	10698065	9385947	9811255	5834164	12348259	12045287	1760257	4334312	1623099	18653810	4014028	4869651
TG 54:0|TG 18:0_18:0_18:0	TG	11110676	10879517	13777074	4033803	13463177	16105618	1246288	4577413	371906	14804789	4769265	4684158
TG 49:1|TG 15:0_16:0_18:1	TG	12972406	3258716	13721974	9997417	18049788	17048654	3297113	4557151	2439920	20263304	6554017	7464470
TG 32:0|TG 8:0_10:0_14:0	TG	13071500	3581676	7529584	3573795	12228541	6963313	2951542	4479409	7161590	5549150	4427316	4193976
TG 40:0|TG 10:0_14:0_16:0	TG	15580463	9590960	12022891	5044486	19477540	14740433	3824095	5355599	4986413	11668490	5973676	5255373
TG 43:0|TG 13:0_14:0_16:0	TG	16199079	9562756	10120010	6634140	18516412	13967409	3340160	5758534	5305954	9476929	4667226	4554248
TG 50:3|TG 16:1_16:1_18:1	TG	17790214	15904956	20557932	10160364	21457232	22617950	2764284	7701134	1508904	34444840	9094437	11327170
TG 42:0|TG 12:0_14:0_16:0	TG	18074930	13624241	15562040	8743034	24965232	16752508	4751699	8082910	5513100	14333733	7717000	6887472
TG 50:0|TG 16:0_16:0_18:0	TG	18212436	15606022	25373216	10391238	20823856	21466432	2852911	9646707	1784737	22438288	8645681	9102326
TG 47:2|TG 15:0_16:1_16:1	TG	18224790	12417873	11511959	8767493	27129050	21524374	3268625	5792538	4434140	10768256	5465180	6887922
TG 44:1|TG 14:0_14:0_16:1	TG	18675734	12109088	20525428	10879154	25417880	19275148	4382849	9264842	5447386	12654953	8273486	8066368
TG 46:2|TG 14:0_16:1_16:1	TG	19125638	13024047	18122288	10358505	26770938	22410326	4091332	7864382	4868314	12313178	7598528	8593885
TG 24:0|TG 8:0_8:0_8:0	TG	19652944	3947156	5420402	2730062	18098482	8526289	3012974	3096431	11535817	6745171	2704527	2785548
TG 45:1|TG 14:0_15:0_16:1	TG	20086534	14406796	15126033	10113556	29464040	21619946	4300150	7260923	6206017	11872441	6172225	6960754
TG 47:0|TG 15:0_16:0_16:0	TG	22536252	9572978	16585974	10820741	27636704	22790754	4188786	8658923	5893599	17277122	6349948	7711144
TG 34:0|TG 8:0_12:0_14:0	TG	22814448	8587399	16567954	7710764	25157292	16564579	5360228	9400162	10675347	11764614	9242343	7648890
TG 49:2|TG 15:0_16:1_18:1	TG	22904174	6460762	21643126	14619413	39985140	32019320	6045656	13832483	4331315	37659508	18083172	16874602
TG 38:0|TG 10:0_12:0_16:0	TG	25342420	15347992	20363818	8858734	31276180	24551386	5518773	8730711	7786186	19172984	9736457	8578320
TG 47:1|TG 15:0_16:0_16:1	TG	25785096	14836666	22290010	12765155	26080416	31285168	5236684	10321293	6910507	20877016	8660540	10087290
TG 48:0|TG 14:0_16:0_18:0	TG	26455734	2725972	41941280	17981460	30367482	33800240	5253076	16591363	4712512	39212860	11159015	10714342
TG 48:0|TG 16:0_16:0_16:0	TG	28429566	23987116	39547436	15941122	34657844	30585098	5058170	14827157	4210246	38119236	10475067	9878846
TG 52:0|TG 16:0_18:0_18:0	TG	29300992	16891970	29329084	8888754	41283156	33530174	2326693	9459531	1018099	34790156	10096370	10152170
TG 45:0|TG 14:0_15:0_16:0	TG	29747150	10811961	17807816	10732010	31799978	28448234	5804366	9928467	8338386	18175228	6522520	8343969
TG 52:1|TG 16:0_18:0_18:1	TG	30587676	26156806	33452712	12705727	34468544	37780236	3876568	10942655	3230504	58182160	6787376	7479329
TG 54:4|TG 18:1_18:1_18:2	TG	31966076	30541888	28556572	13277496	40044172	38284748	3639730	11121382	2302708	66559268	14252803	17483956
TG 48:2|TG 14:0_16:1_18:1	TG	33018672	26471572	42526748	17118438	44321144	41124936	4678647	17431752	6101833	38370164	15620703	16432631
TG 36:0|TG 10:0_12:0_14:0	TG	34830908	19187766	24482524	6296736	36452536	25463462	3243026	10962989	12408516	21509208	12452331	11495878
TG 44:0|TG 14:0_14:0_16:0	TG	35698068	24050492	32270528	17484802	39665884	30259286	7154122	15266531	9436424	26964700	11825992	10269095
TG 46:1|TG 14:0_16:0_16:1	TG	39192716	25557642	55060844	27554544	52863072	44802200	8782734	23581928	9416563	37000260	17127456	18233328
TG 46:0|TG 14:0_16:0_16:0	TG	40899804	31611890	48507124	23290070	48725584	42740376	8335902	21675124	8701912	40271860	13303877	13288604
TG 54:2|TG 18:0_18:1_18:1	TG	46157908	21337542	37805912	18263064	55814860	48817552	6239106	14765984	5975032	64733768	11085617	14753861
TG 52:3|TG 16:0_18:1_18:2	TG	46582324	41740768	46949804	19907086	50901460	47623476	6140752	17632950	4146996	96447656	18985224	22798874
TG 48:1|TG 14:0_16:0_18:1	TG	53325128	49858888	82785328	36811572	62388904	64947272	9418038	35046336	6576238	77540984	21707304	20404226
TG 50:1|TG 16:0_16:0_18:1	TG	67012464	65379504	89444536	37849528	76694712	77960008	11075331	36815408	7850847	115080280	21053588	22288670
TG 54:3|TG 18:1_18:1_18:1	TG	170365392	126141856	134204552	80533048	227356752	187508192	29179470	58060116	27968774	151494416	67268792	98142760
TG 72:6;O2|TG 16:0_16:0_18:0;O(FA 22:5)	TG_EST	1276964	740951	541224	89456	2272253	1535462	5872	149657	10739	1589733	318370	130362
VAE 22:5	VAE	670341	1064966	728633	164850	731649	2349024	28853	286682	176550	2307747	393082	178420
VAE 12:0	VAE	699385	120540	110039	185666	466760	193856	1430152	446554	3283376	150365	200574	274840
VAE 22:0	VAE	740514	391618	341065	164795	1657856	1051446	238855	188974	818434	1734796	604577	314675
VAE 21:2	VAE	890779	355140	166647	356499	331399	319127	1037218	235839	820139	143763	167483	632143
VAE 17:2	VAE	1320334	1975120	780329	801544	876129	1861961	1777307	1311078	1416147	1222404	1298140	1329250
VAE 24:2	VAE	1399673	1690124	254064	164252	1259060	982076	191732	274059	170409	863632	547614	520215
VAE 20:3	VAE	1589591	1370266	3666867	2670576	1015336	1947149	1555997	3050006	113238	2552027	3223379	2569913
VAE 26:6	VAE	1639769	1207958	1358531	715868	2272016	1517157	139818	401881	151855	2718052	922576	656836
VAE 24:0	VAE	2268408	1601981	2520634	2442326	4365698	4905337	201676	500625	79656	3543988	434517	355469
VAE 19:0	VAE	4742310	2743633	6163178	2959993	6883279	5407611	678578	2097569	413566	7526081	3923890	2365164
VAE 18:2	VAE	4839532	4076949	4825531	3262747	5316791	8050323	1428479	3759182	3292480	6087836	4854198	3592775
VAE 21:1	VAE	5157099	3252738	3840990	1281625	5894592	5728586	431748	1205547	677233	4745980	1736506	1342221
VAE 22:3	VAE	7756752	6687787	10914457	5076582	12549359	9865669	1173067	4100394	827956	13199647	4935164	3911645
	SUM	32787751396	27495177072	35048350000	20432365602	39072290138	32674668446	6401527521	17835058613	11400483563	33965518821	21528863107	16050195074
		5.12186	4.2951	5.475	3.1918	6.10359	5.1042	1	2.78606	1.7809	5.30585	3.36308	2.50724

## Sheet: T test
T test 4T1 NT vs RSL3							T test 67NR NT vs RSL3
	t.stat	p.value	-LOG10(p)	FDR				t.stat	p.value	-LOG10(p)	FDR
Cer 55:8;3O|Cer 25:2;2O/30:6;O	-9.4462	0.00070041	3.1547	0.18116			SM 40:1;2O|SM 18:1;2O/22:0	-4.9685	0.0076599	2.1158	0.99932
PI 33:1	-9.2962	0.00074498	3.1279	0.18116			SM 38:5;2O|SM 16:0;2O/22:5	-4.2304	0.013366	1.874	0.99932
PC 52:5|PC 16:0_36:5	9.0635	0.00082132	3.0855	0.18116			PC O-32:3	-3.9349	0.017033	1.7687	0.99932
PC 28:1|PC 14:0_14:1	-8.7267	0.00094985	3.0223	0.18116			SM 34:1;2O|SM 18:1;2O/16:0	-3.8128	0.018894	1.7237	0.99932
PI 36:5	-8.4394	0.0010797	2.9667	0.18116			TG 54:6|TG 16:0_16:0_22:6	-3.8043	0.019033	1.7205	0.99932
PC O-40:11	-8.4247	0.0010869	2.9638	0.18116			PC O-32:1	-3.7018	0.020803	1.6819	0.99932
Cer 44:1;3O|Cer 14:1;2O/30:0;O	8.2697	0.0011668	2.933	0.18116			LPC 22:5	-3.3742	0.027935	1.5538	0.99932
PI 35:4	-8.2114	0.0011987	2.9213	0.18116			PC 39:4|PC 18:1_21:3	-3.3518	0.028521	1.5448	0.99932
Cer 47:7;3O|Cer 25:2;2O/22:5;O	7.6624	0.0015592	2.8071	0.19297			Cer 51:6;3O|Cer 19:1;2O/32:5;O	-3.2607	0.031059	1.5078	0.99932
LPC 22:0/0:0	-7.6152	0.0015961	2.7969	0.19297			LPC 18:2	-3.2189	0.032314	1.4906	0.99932
DG 33:0|DG 16:0_17:0	7.174	0.0019991	2.6992	0.21972			DG 40:3|DG 18:0_22:3	-3.0896	0.036589	1.4366	0.99932
PI 36:4	-6.7752	0.0024768	2.6061	0.24954			SM 39:9;3O	-2.9979	0.040025	1.3977	0.99932
BMP 40:7|BMP 18:1_22:6	-6.4336	0.0030022	2.5226	0.2792			CE 24:2	2.9301	0.042809	1.3685	0.99932
PC 33:1|PC 16:0_17:1	-5.971	0.0039521	2.4032	0.28551
TG 50:2;1O|TG 16:0_16:0_18:2;1O	5.908	0.0041085	2.3863	0.28551
MG 16:0	5.8944	0.0041432	2.3827	0.28551
NAE 27:0	5.8723	0.0042005	2.3767	0.28551
Cer 31:7;3O|Cer 15:3;2O/16:4;O	-5.8532	0.0042508	2.3715	0.28551
Cer 34:3;3O|Cer 15:2;2O/19:1;O	5.6021	0.0049853	2.3023	0.30021
SM 38:7;2O|SM 16:1;2O/22:6	-5.5796	0.0050584	2.296	0.30021
TG 36:1|TG 10:0_10:0_16:1	5.5329	0.0052146	2.2828	0.30021
Cer 40:6;3O|Cer 14:2;2O/26:4;O	-5.4538	0.0054927	2.2602	0.30185
PC 30:1|PC 14:0_16:1	-5.2997	0.0060884	2.2155	0.31342
TG O-51:0|TG O-17:0_16:0_18:0	-5.1844	0.0065863	2.1814	0.31342
PI 37:4	-5.1045	0.0069607	2.1573	0.31342
TG 36:0|TG 10:0_12:0_14:0	5.0694	0.0071336	2.1467	0.31342
SE 29:1/19:1	5.0015	0.0074827	2.1259	0.31342
PC 33:3|PC 17:1_16:2	-4.982	0.0075864	2.12	0.31342
Hex2Cer 41:1;2O|Hex2Cer 18:1;2O/23:0	-4.9507	0.0077573	2.1103	0.31342
Cer 37:3;3O|Cer 13:2;2O/24:1;O	4.8629	0.008262	2.0829	0.31342
TG 47:0|TG 14:0_15:0_18:0	-4.8506	0.0083358	2.0791	0.31342
PI 39:7	-4.8012	0.0086408	2.0634	0.31342
PI 39:5	-4.7897	0.0087132	2.0598	0.31342
PC 29:0|PC 14:0_15:0	-4.774	0.0088141	2.0548	0.31342
PI 38:6	-4.7322	0.0090893	2.0415	0.31397
PC 31:1|PC 15:0_16:1	-4.4584	0.011174	1.9518	0.37527
Cer 42:7;4O|Cer 15:3;2O/27:4;2O	4.3842	0.011836	1.9268	0.38676
PC 26:0|PC 12:0_14:0	-4.3466	0.01219	1.914	0.38771
PC 37:0|PC 16:0_21:0	-4.314	0.012507	1.9028	0.38771
SM 42:6;2O|SM 25:3;2O/17:3	-4.2318	0.01335	1.8745	0.39824
DG 22:0|DG 8:0_14:0	4.1777	0.013945	1.8556	0.39824
Cer 55:1;3O|Cer 18:1;2O/37:0;O	-4.1722	0.014006	1.8537	0.39824
PE 21:3	4.1334	0.014454	1.84	0.39824
Cer 50:6;3O|Cer 26:1;2O/24:5;O	4.13	0.014494	1.8388	0.39824
PI 38:5	-4.0553	0.015408	1.8123	0.41397
PC 31:0|PC 15:0_16:0	-3.9844	0.016341	1.7867	0.4295
MG 18:0	3.9497	0.016822	1.7741	0.43209
VAE 22:5	-3.9122	0.017362	1.7604	0.43209
Cer 42:2;4O|Cer 12:1;2O/30:1;2O	3.8858	0.017754	1.7507	0.43209
TG 58:9|TG 18:1_20:4_20:4	-3.8781	0.01787	1.7479	0.43209
PC O-35:9	3.8267	0.018671	1.7288	0.43919
Cer 35:0;3O|Cer 17:0;2O/18:0;O	-3.8131	0.01889	1.7238	0.43919
Cer 41:3;3O|Cer 24:3;2O/17:0;O	-3.7904	0.019262	1.7153	0.4394
PI 39:6	-3.7042	0.020759	1.6828	0.46477
Cer 32:3;3O|Cer 13:2;2O/19:1;O	3.6581	0.021617	1.6652	0.47043
LPE O-18:2	3.6307	0.022147	1.6547	0.47043
SM 38:6;3O	-3.6133	0.02249	1.648	0.47043
LPC O-18:1	-3.5759	0.023252	1.6335	0.47043
Cer 43:6;3O|Cer 15:1;2O/28:5;O	3.5738	0.023297	1.6327	0.47043
TG 51:0|TG 16:0_17:0_18:0	-3.5317	0.024193	1.6163	0.47043
Cer 21:0;3O|Cer 12:0;2O/9:0;O	3.5208	0.024432	1.612	0.47043
Cer 31:4;3O|Cer 13:0;2O/18:4;O	3.4889	0.025148	1.5995	0.47043
PI 36:3	-3.487	0.025191	1.5988	0.47043
NAE 21:1	3.4859	0.025217	1.5983	0.47043
TG 42:3;1O|TG 9:0_18:1_15:2;1O	3.4709	0.025562	1.5924	0.47043
HexCer 40:2;2O|HexCer 18:1;2O/22:1	-3.4644	0.025713	1.5898	0.47043
TG 34:0|TG 8:0_12:0_14:0	3.4189	0.026806	1.5718	0.47043
PC 31:6|PC 15:2_16:4	3.4097	0.027034	1.5681	0.47043
Cer 42:8;3O|Cer 22:3;2O/20:5;O	3.3737	0.027948	1.5537	0.47043
TG O-54:0|TG O-16:0_18:0_20:0	-3.3499	0.028571	1.5441	0.47043
TG O-53:0|TG O-17:0_18:0_18:0	-3.3408	0.028816	1.5404	0.47043
PC O-33:2	3.3281	0.029158	1.5352	0.47043
PC 38:8|PC 18:3_20:5	-3.2874	0.030288	1.5187	0.47043
PC 36:8|PC 18:4_18:4	3.2826	0.030425	1.5168	0.47043
PC 35:1|PC 17:0_18:1	-3.277	0.030587	1.5145	0.47043
SM 42:3;3O	-3.2636	0.030975	1.509	0.47043
NAE 26:3	3.2009	0.032872	1.4832	0.47043
Cer 29:3;3O|Cer 12:1;2O/17:2;O	3.178	0.0336	1.4737	0.47043
LPC 20:0/0:0	-3.1779	0.033604	1.4736	0.47043
Cer 30:3;3O|Cer 12:2;2O/18:1;O	3.161	0.034153	1.4666	0.47043
LPC 24:0/0:0	-3.15	0.034514	1.462	0.47043
NAE 26:2	3.1069	0.035978	1.444	0.47043
NAE 16:4	-3.0979	0.036295	1.4402	0.47043
NAE 28:4	3.0956	0.036376	1.4392	0.47043
TG O-55:5|TG O-19:2_18:1_18:2	-3.0954	0.036383	1.4391	0.47043
SM 32:7;3O	3.0884	0.03663	1.4362	0.47043
SM 38:6;2O|SM 18:1;2O/20:5	-3.0663	0.037428	1.4268	0.47043
PG 34:2|PG 16:1_18:1	-3.0577	0.037745	1.4231	0.47043
TG O-53:2|TG O-19:1_16:0_18:1	-3.0448	0.038221	1.4177	0.47043
LPC O-18:0	-3.0042	0.039776	1.4004	0.47043
Cer 34:0;3O|Cer 22:0;2O/12:0;O	3.0031	0.039821	1.3999	0.47043
Cer 62:5;3O|Cer 28:2;2O/34:3;O	-2.9739	0.040985	1.3874	0.47043
PC 32:2|PC 16:1_16:1	-2.9558	0.041729	1.3796	0.47043
TG 24:0|TG 8:0_8:0_8:0	2.9126	0.043565	1.3609	0.47043
Cer 31:3;3O|Cer 14:1;2O/17:2;O	2.909	0.043723	1.3593	0.47043
PC O-32:5	-2.9029	0.043991	1.3566	0.47043
NAE 18:0	2.8966	0.044268	1.3539	0.47043
TG 43:0|TG 13:0_14:0_16:0	2.8899	0.044567	1.351	0.47043
SM 39:3;3O	-2.8806	0.044987	1.3469	0.47043
DGCC 27:1|DGCC 12:0_15:1	2.8712	0.045415	1.3428	0.47043
SM 44:5;2O|SM 27:1;2O/17:4	-2.8659	0.045656	1.3405	0.47043
TG 32:0|TG 8:0_10:0_14:0	2.859	0.045976	1.3375	0.47043
LPC 28:0	-2.8531	0.046249	1.3349	0.47043
TG O-55:6|TG O-21:4_16:1_18:1	-2.8363	0.047041	1.3275	0.47043
Cer 39:8;3O|Cer 13:2;2O/26:6;O	2.8344	0.047135	1.3267	0.47043
NAE 24:0	2.8298	0.047354	1.3246	0.47043
SM 35:0;3O	-2.8278	0.047451	1.3238	0.47043
PI 40:6	-2.8203	0.047816	1.3204	0.47043
PC 28:0|PC 14:0_14:0	-2.8149	0.048076	1.3181	0.47043
PI 40:7	-2.8135	0.048143	1.3175	0.47043
HexCer 38:1;2O|HexCer 18:1;2O/20:0	-2.7905	0.049286	1.3073	0.47043
LPC O-18:5	2.7817	0.049732	1.3034	0.47043
PC O-44:12	-2.7803	0.049801	1.3028	0.47043
