# Supplementary material for: FADS1/2 control lipid metabolism and ferroptosis susceptibility in triple-negative breast cancer
Source: EMBO Mol Med. 2024 Jun 26;16(7):5. doi: 10.1038/s44321-024-00090-6 (PMC11251055; doi:10.1038/s44321-024-00090-6)
Supplement: Supplementary file 4 — Dataset EV2 [file 44321_2024_90_MOESM4_ESM.xlsx]

## Sheet: Dataset Info
Dataset EV2. Lipidomics analysis of FADS1/2KD 4T1 and Scramble 4T1 cells and the significant differentially regulated lipid species.
nLC-MS/MS and subsequent lipidomic analysis identified 1209 lipid entities in FADS1/2KD 4T1 and Scramble 4T1 cells; of these 193 were over-represented and 52 under-represented in the FADS1/2KD 4T1 cells when compared to Scramble 4T1 cells (FDR < 0.05; adj. t-test; P < 0.05, fold-change = 2).

## Sheet: Raw Data
Lipid name	Ontology	Ctrl1_1	Ctrl1_2	Ctrl2_1	Ctrl2_2	Ctrl3_1	Ctrl3_2	shFADS 1_1	shFADS1_2	shFADS2_1	shFADS2_2	shFADS3_1	shFADS3_2
SM 50:3;3O|SM 34:2;2O(FA 16:0)	ASM	7333	327381	18466	9395	34782	19152	145369	177905	301846	177827	469989	158185
SM 50:2;3O|SM 34:1;2O(FA 16:0)	ASM	35540	1449518	62762	22462	214653	107509	850965	1038767	1381408	1013918	1052698	619050
SM 52:3;3O|SM 34:1;2O(FA 18:1)	ASM	83211	3041998	163519	77989	622477	475190	1823795	2000352	3210017	2595848	4357314	1422865
SM 41:3;3O|SM 25:1;2O(FA 16:1)	ASM	7877432	108640632	8907691	10725766	78932848	49182688	105293272	91733584	117733328	83067360	170942624	53275208
SM 52:2;3O|SM 34:1;2O(FA 18:0)	ASM	94381	3685750	120577	69694	536937	563009	2545276	3126367	3767288	3402967	5393819	1481254
SM 54:3;3O|SM 36:2;2O(FA 18:0)	ASM	13748	641563	16537	11024	72101	36555	337015	445457	779005	629154	1598904	221667
SM 58:4;3O|SM 40:2;2O(FA 18:1)	ASM	5807	412813	7051	4913	29855	18124	287715	366857	708628	418507	1240609	330268
CAR 5:0	CAR	1599666	2249075	434541	416085	613975	145362	638035	248902	575740	990124	2193360	4712565
CAR 10:0	CAR	1277436	1619274	2117762	11713668	12189166	11299700	20320416	13563502	8738551	13675777	12073322	23181596
CE 21:2	CE	15987	307136	16442	25899	696954	281500	252104	151637	274685	142262	297159	145186
CE 17:2	CE	37135	909195	48766	22982	107599	81804	835306	1377109	858225	869846	1003283	1120883
CE 19:3	CE	90172	1447499	107529	72397	644822	341322	1358703	1648332	1006095	1412052	2035416	1083729
CE 18:4	CE	16633	658018	22488	14152	138795	62482	1223752	1250186	1107242	1519045	2953834	872327
CE 20:2	CE	181487	692668	160273	141540	763685	730140	1116830	2391136	1237251	2586426	1417488	3144080
CE 26:2	CE	28058	2026721	28826	14100	235444	50796	2206988	1865533	2233060	1046940	4525472	691506
CE 23:0	CE	31373	1099452	57193	45694	166678	43270	2757276	2161922	2012110	812772	4402866	492170
CE 21:0	CE	42775	1908326	91969	178326	692326	162987	2864373	2760843	2719968	1232107	4718974	800699
CE 17:1	CE	69686	2386401	183555	115138	1374440	770915	3936370	2274557	3112624	3943930	2797998	1460545
CE 25:1	CE	60471	2632202	110828	74616	460087	131801	4104919	2621620	1475641	1538135	7872564	1017478
CE 21:1	CE	73466	4109368	97229	142193	1841226	831968	3929333	2981300	4034422	1709824	6863978	1530786
CE 23:1	CE	52995	3720256	60990	45261	521724	212309	3933690	3379793	4195211	1466497	8224984	1178042
CE 22:2	CE	111043	6023447	137498	210036	3119988	1457443	5012238	4316148	5659582	2914287	8123484	2357360
CE 15:1	CE	254409	4576122	352019	338858	1546021	886373	5299874	6834272	4611524	4698455	7729640	3298873
CE 24:2	CE	110086	7361080	112852	90346	1748447	714349	6546484	6326916	6994062	3483848	13014486	2083628
CE 14:1	CE	534500	7611878	636680	759437	3216982	2023330	7744962	7132368	7778288	3622812	11863265	3740097
CE 26:1	CE	211398	8204419	249368	92158	1146264	476024	14191814	10731226	14214526	5641266	29861480	3860012
CE 19:0	CE	360519	13229923	530814	358285	3248166	1410432	18570652	16821290	17694222	14434647	29630390	9825495
CE 16:2	CE	787559	17188756	818390	380941	3114280	1593825	17560648	21300826	20656526	20743888	36085148	13070381
CE 22:1	CE	737483	29849812	756569	944566	11804149	4946956	31441672	26266910	35781384	17574264	59877072	11611521
CE 19:1	CE	1470027	39672720	1696072	1625483	18598274	9461760	40415184	40724652	42061364	32646318	65396748	29135104
CE 18:3	CE	1450128	28873848	1761483	664767	5539494	3397179	41272896	54173376	40277784	51359460	64157412	37675512
CE 20:0	CE	1054633	35432816	1211215	1129512	10126528	3958160	62070452	44408808	64313488	34175252	112936064	21430278
CE 24:1	CE	1195050	47246588	1270080	806095	9881898	3671749	66728700	51272944	72809624	30241092	130483704	18905044
CE 20:1	CE	2951358	75276760	3069494	3728221	48138340	22760246	84104968	67800176	89022296	64568320	125641304	48214464
CE 20:4	CE	8429346	139783424	10672094	4247672	30764554	19000600	181892560	221321600	195389872	194943952	238016080	137574640
CE 18:0	CE	8800382	232344448	9486328	4602053	54450256	24540570	302571776	289014048	300908384	286124672	449331424	208368176
CE 18:2	CE	13223328	249069968	14922995	7329878	63409740	37580484	328236416	380530080	323748320	355126912	456668832	258339536
CE 18:1	CE	82303576	740975488	85280712	53585504	334629408	230291024	835908544	525643392	795918848	783724736	892179456	769428544
CE 24:0	CE	560144	17017510	561568	373773	3227842	1187003	45341844	28451826	44785904	16862898	94408872	10249709
CE 22:6	CE	4383324	62304872	5645338	2544170	15999852	9530454	66272188	76040112	72860776	66945048	89628080	53168460
CE 24:3	CE	46028	2899712	61093	47488	921613	334559	1605022	2027806	1698406	1502296	2915255	852215
CE 20:3	CE	2691259	41195528	2945476	3895613	33122208	20916846	43854548	49518336	45214160	45493684	63096212	35143756
CE 24:5	CE	81739	1591476	69814	52981	982131	466994	1001278	1552268	1055998	1431746	1860381	1229616
CE 16:3	CE	123346	2510163	127208	35566	194024	115304	3143363	3338453	4038019	3715927	7615811	1877942
CE 19:2	CE	771113	4644829	798242	919556	5828158	3645310	4350444	25524048	4786789	3160181	3778297	4196776
CE 26:0	CE	138362	4139669	183921	68039	630213	157276	14216975	8775254	13041112	5901796	30064158	3861239
CE 16:1	CE	16841414	277385792	21269328	10919297	70555320	46458292	327305472	402344832	332964800	364479200	444183008	272600544
CE 22:3	CE	262209	8286802	286136	432185	5552694	2539345	3900069	5484065	4481226	4793825	5646536	3272686
CE 22:0	CE	325595	12874236	368624	294656	2327189	1019230	23155498	15285603	26234374	9450258	47602124	6237716
CE 16:0	CE	32069624	309211680	33728844	12107517	78201488	42982180	353417280	275595200	334467840	340727648	434556608	310844928
CE 17:0	CE	3610723	66837568	3573328	1923462	14692285	7164208	77839232	75783704	74592176	78639984	117132064	67298584
CE 22:5	CE	1099637	16609339	1198859	2048522	16578377	10577589	13234739	19585776	15064173	16300675	19944670	11739886
CE 15:0	CE	1823068	26822666	2100486	2107752	13365817	7692783	30080422	32548646	27578314	29931340	40735064	22868908
CE 20:5	CE	1211058	30529418	1590622	1056060	6557442	4719953	38425132	56956996	46215780	48802544	72343256	33856912
CE 14:0	CE	7136492	115194808	9518959	13745168	89492920	54620864	126163960	115694000	127816344	94450520	177101856	71447200
CE 21:3	CE	30722	386230	36012	52393	526733	277291	132088	174976	173261	199458	230135	134594
CE 22:4	CE	225802	2585325	260899	342925	2385204	1571209	2543355	1462650	2284206	4156738	3631496	3194735
CE 37:1	CE	415627	927976	302305	408025	2229548	1658734	292902	816222	250453	742458	161714	774295
Cer 42:0;4O|Cer 18:0;3O/24:0;(2OH)	Cer_AP	63057	707282	74461	55191	83059	90504	905408	817777	653634	623252	73718	305347
Cer 44:0;4O|Cer 20:0;3O/24:0;(2OH)	Cer_AP	83543	580333	129886	151000	309363	230054	530597	424710	444065	133298	120513	183683
Cer 46:0;4O|Cer 22:0;3O/24:0;(2OH)	Cer_AP	44939	603156	67556	96460	328591	172916	581794	608767	380335	241343	152053	149409
Cer 46:5;4O|Cer 18:1;2O/28:4;2O	Cer_EOS	274865	2925084	1250266	170056	2200032	1978462	4878820	3092571	5234198	6037284	9232469	1281619
Cer 44:4;4O|Cer 17:3;2O/27:1;2O	Cer_EOS	213009	3943819	1953456	274781	3144950	943222	3767340	4509514	3982625	4820454	5655158	1570495
Cer 42:5;4O|Cer 16:3;2O/26:2;2O	Cer_EOS	616288	367686	501758	971999	6088505	4386462	3498041	17447738	33595604	15609579	6636944	12298336
Cer 44:2;4O|Cer 20:1;2O/24:1;2O	Cer_EOS	9724	65045	14122	10619	28290	18920	387765	383040	469427	285998	900412	202689
Cer 61:8;4O|Cer 18:1;2O/43:7;2O	Cer_EOS	47425	260937	80072	1620075	8430928	5301356	992856	2243817	2125763	1529956	1901330	2537078
Cer 49:2;4O|Cer 20:1;2O/29:1;2O	Cer_EOS	21697	118091	35202	129483	683614	397218	221206	312834	506910	188180	404315	181226
Cer 71:9;4O|Cer 22:1;2O/49:8;2O	Cer_EOS	5332	74003	6526	5933	31798	16429	319632	208544	223643	228188	367938	239843
Cer 73:8;4O|Cer 18:3;2O/55:5;2O	Cer_EOS	8595	804260	5729	18063	340064	118347	1504088	1177770	947596	661720	929842	657226
Cer 55:14;4O|Cer 16:3;2O/39:11;2O	Cer_EOS	724571	4328274	1826356	2128100	238741	572862	2538044	1143865	1817766	945074	60432	25549
Cer 80:4;4O|Cer 22:1;2O/58:3;2O	Cer_EOS	1783	456504	2689	4861	236847	37092	2043936	1869773	3976666	1459596	6862468	1261481
Cer 69:8;4O|Cer 21:1;2O/48:7;2O	Cer_EOS	32179	211241	15372	52131	174166	162873	526762	509221	739294	545648	595757	537582
Cer 62:2;4O|Cer 19:1;2O/43:1;2O	Cer_EOS	702974	649184	467715	324844	1242725	1110149	116886	666632	93677	834639	63001	1162550
Cer 69:9;4O|Cer 18:2;2O/51:7;2O	Cer_EOS	161416	273579	65983	102240	377696	297345	450471	210596	497396	329466	317807	247732
Cer 46:9;4O|Cer 16:3;2O/30:6;2O	Cer_EOS	13384553	31838978	17944532	33418962	7352424	9339377	22244046	8137360	12103931	8087329	1956219	516309
Cer 63:2;4O|Cer 14:1;2O/49:1;2O	Cer_EOS	186512	214807	107691	28804	351835	338725	81579	436914	74118	424897	51714	643346
Cer 42:7;4O|Cer 12:1;2O/30:6;2O	Cer_EOS	612221	928569	34758	1114841	691477	948019	621376	1775916	1539176	1082979	1057912	575486
Cer 75:9;4O|Cer 22:1;2O/53:8;2O	Cer_EOS	230905	6048076	106131	348944	4220770	1760814	6565914	6652484	5047344	4467406	6130262	3242768
Cer 35:0;3O|Cer 19:0;2O/16:0;O	Cer_HDS	1322944	4320624	1678736	1555436	4192282	3431851	3711663	9210898	3475051	4075292	3219392	4929206
Cer 43:6;3O|Cer 15:0;2O/28:6;O	Cer_HDS	1042528	8855245	976620	639211	3332196	2237140	8926584	9666938	11270663	8798320	13092573	4814543
Cer 41:4;3O|Cer 17:0;2O/24:4;O	Cer_HDS	3293378	27473070	2911869	8627185	46081036	29762894	24982582	36985604	30767544	33747840	44585620	24774252
Cer 43:0;3O|Cer 23:0;2O/20:0;O	Cer_HDS	220381	656567	287790	345607	1298514	1574273	884203	1250065	911609	1255328	1924549	2038644
Cer 41:0;3O|Cer 20:0;2O/21:0;O	Cer_HDS	236669	4645530	203920	230109	2406160	939642	11016378	9477037	14291220	8540149	23958858	4851950
Cer 43:1;3O|Cer 23:0;2O/20:1;O	Cer_HDS	87327	386306	249101	239845	209320	502075	330275	388022	306604	176551	256943	291906
Cer 43:0;3O|Cer 24:0;2O/19:0;O	Cer_HDS	81306	1910472	77894	56630	302542	246901	4008363	3825066	5476236	3449920	9056520	2235161
Cer 45:0;3O|Cer 20:0;2O/25:0;O	Cer_HDS	43920	553215	71123	119082	377421	167644	755635	752878	462297	349134	159700	271251
Cer 46:0;3O|Cer 20:0;2O/26:0;O	Cer_HDS	14135	1361147	121641	14701	794129	407247	186187	2098280	55103	935286	74379	638651
Cer 45:6;3O|Cer 23:0;2O/22:6;O	Cer_HDS	1763869	1258833	2813747	1163570	2151075	1740667	764761	401851	808928	245228	939493	1353628
Cer 39:0;3O|Cer 14:0;2O/25:0;O	Cer_HDS	214933	1008554	313323	420693	932435	711547	930731	963209	1408047	1416406	1891488	749629
Cer 39:1;3O|Cer 23:0;2O/16:1;O	Cer_HDS	752791	95685	703913	865588	2800727	2225916	334660	928774	141159	425864	509093	2224394
Cer 41:3;3O|Cer 17:0;2O/24:3;O	Cer_HDS	988690	6843608	850776	3165077	18886124	10962475	8235822	9993698	5580791	9861560	13814244	6180406
Cer 43:1;3O|Cer 20:0;2O/23:1;O	Cer_HDS	153016	1508587	169591	159063	963528	535405	2184362	2055649	2674242	2040002	4838635	1187062
Cer 45:1;3O|Cer 20:0;2O/25:1;O	Cer_HDS	23851	788928	28640	24433	318683	245730	624536	912310	741560	454765	1182747	389071
Cer 40:2;3O|Cer 20:0;2O/20:2;O	Cer_HDS	2624778	5280965	973978	3688102	7987594	6400579	8797360	20645394	10245526	14635327	7367067	6037742
Cer 41:4;3O|Cer 19:0;2O/22:4;O	Cer_HDS	578341	4342883	594472	1010667	3677606	1793861	14843705	9074233	18740314	9396199	30463388	7761650
Cer 28:1;3O|Cer 13:0;2O/15:1;O	Cer_HDS	146793	296879	161635	296156	321857	266626	80552	237069	45247	194522	29893	327845
Cer 41:2;3O|Cer 24:0;2O/17:2;O	Cer_HDS	11192	292151	16531	17034	88148	48825	563841	311302	954660	353201	2502540	40381
Cer 41:1;3O|Cer 20:0;2O/21:1;O	Cer_HDS	23321	26816	52878	463861	129545	394913	27195	27512	148311	33655	559985	28372
Cer 50:6;3O|Cer 12:0;2O/38:6;O	Cer_HDS	189894	927952	288620	229746	286302	222498	545456	1968550	355185	1268058	315113	89181
Cer 34:2;3O|Cer 14:0;2O/20:2;O	Cer_HDS	1205335	4917566	2698640	2546154	3848490	2747981	5539848	8597591	5794660	6784900	4196368	2613740
Cer 55:2;3O|Cer 19:0;2O/36:2;O	Cer_HDS	26000	562063	40612	39713	215833	125147	495004	493378	378375	276278	559457	224092
Cer 37:3;3O|Cer 17:0;2O/20:3;O	Cer_HDS	3945292	7851898	1106232	5345254	13503497	11486174	13352338	28968368	13816440	21267092	8159327	11281962
Cer 44:5;3O|Cer 14:0;2O/30:5;O	Cer_HDS	3181746	3297849	2902504	3489192	3700568	4296636	3210426	4338344	4307226	4563797	2545300	3684216
Cer 47:7;3O|Cer 17:1;2O/30:6;O	Cer_HS	583862	1864460	772095	970721	1322204	1337997	1692726	6191886	1733061	3734600	1602436	712698
Cer 41:5;3O|Cer 15:1;2O/26:4;O	Cer_HS	3612230	26042068	3300212	6573291	34656108	20025216	26168370	32748930	29345314	30866852	41923000	22334752
Cer 43:5;3O|Cer 15:3;2O/28:2;O	Cer_HS	1421809	9780497	1240494	3556472	19241752	11916650	26936074	12143956	7166456	12578595	46194132	9590704
Cer 43:4;3O|Cer 15:3;2O/28:1;O	Cer_HS	1370630	17317854	1229659	3387003	26855772	13417803	21090222	33941684	27271728	30411478	37147576	20546490
Cer 48:2;3O|Cer 22:1;2O/26:1;O	Cer_HS	42189	456688	56457	54428	430431	104700	604672	704370	587115	253314	526427	178589
Cer 36:7;3O|Cer 12:2;2O/24:5;O	Cer_HS	86508232	77589000	75717616	69309696	21439362	25905222	108966168	36630360	81211416	33827292	3411819	1952628
Cer 25:2;3O|Cer 13:2;2O/12:0;O	Cer_HS	154988	2482840	995998	334855	1030119	819263	1996473	4521948	3329558	8126752	6251066	3037787
Cer 41:1;3O|Cer 18:1;2O/23:0;O	Cer_HS	351379	8026662	616555	1083559	8689431	5178632	5695706	10175857	10465379	4572096	11888877	6194837
Cer 35:3;3O|Cer 15:2;2O/20:1;O	Cer_HS	2308114	439618	1729357	1467532	368382	586614	181871	274833	98465	148339	64167	366929
Cer 43:3;3O|Cer 20:2;2O/23:1;O	Cer_HS	204947	3559450	201614	601969	5969632	2626054	2812634	4645964	3495662	4417682	6082740	2810556
Cer 41:7;3O|Cer 17:3;2O/24:4;O	Cer_HS	1359654	6286766	3875490	4070288	3757260	2257669	5695498	8204266	6774203	6477361	5933850	3049374
Cer 20:1;3O|Cer 12:1;2O/8:0;O	Cer_HS	1938448	3156091	3268622	9776262	9028757	8065642	17424908	9703476	7451188	9427641	8621380	11699008
Cer 38:7;3O|Cer 16:2;2O/22:5;O	Cer_HS	2497641	7542146	15741193	2249244	1917282	2027785	6299176	14789813	3089521	2081330	3431911	405162
Cer 45:5;3O|Cer 19:3;2O/26:2;O	Cer_HS	622255	944773	569627	224617	2226320	1321130	1149794	3479223	1065266	3132409	2500092	2102773
Cer 43:5;3O|Cer 13:1;2O/30:4;O	Cer_HS	1796245	19413756	1657408	2985079	22986896	11549299	26467504	36400796	31781564	32855176	46203388	21959696
Cer 48:7;3O|Cer 18:1;2O/30:6;O	Cer_HS	1073737	1593082	2294102	805748	647239	459162	971664	763660	758802	301807	376767	412809
Cer 28:6;3O|Cer 12:2;2O/16:4;O	Cer_HS	1519501	5538752	5611342	4883392	3955813	2425307	7031414	6088882	8286242	6162655	7739435	5148978
Cer 37:7;3O|Cer 15:3;2O/22:4;O	Cer_HS	171087248	289448032	248667424	57170560	38213500	38857788	344608032	124221520	186909168	85590336	37512788	258478
Cer 42:5;3O|Cer 16:1;2O/26:4;O	Cer_HS	169169	1670840	180665	433853	2727994	1637677	807355	1690071	1011265	1549116	1498220	966015
Cer 45:4;3O|Cer 28:3;2O/17:1;O	Cer_HS	27142	273309	16596	22139	859604	102125	181172	260559	46916	1224009	587046	29041
Cer 44:2;3O|Cer 19:2;2O/25:0;O	Cer_HS	166105	890941	172091	212054	378275	336753	499705	813621	236219	395965	114932	1026752
Cer 33:2;3O|Cer 16:1;2O/17:1;O	Cer_HS	1744374	4461754	2421538	2487418	3596192	3580314	2876612	1470027	2717311	1644376	4501421	4832968
Cer 45:4;3O|Cer 19:1;2O/26:3;O	Cer_HS	63417	747231	79468	210802	2138131	1050112	2034034	2601698	2974606	3224080	3809916	2079748
Cer 23:2;3O|Cer 14:2;2O/9:0;O	Cer_HS	12167033	46491788	9048372	8063568	44553796	30394672	43995832	42474092	54572800	65606228	100253424	29127518
Cer 22:1;3O|Cer 14:1;2O/8:0;O	Cer_HS	613186	708085	770296	1634309	1200911	1138303	2350667	1047281	837964	942861	648787	1178879
Cer 52:7;3O|Cer 20:1;2O/32:6;O	Cer_HS	348717	5377052	699191	299085	1380229	808433	5663596	4052214	5686775	4307507	5932450	2634767
Cer 39:3;3O|Cer 22:1;2O/17:2;O	Cer_HS	631775	5667674	628071	1856225	9140759	6381910	4322240	4436576	5076016	3914211	7428118	3092266
Cer 42:4;3O|Cer 20:1;2O/22:3;O	Cer_HS	63050	1374248	101199	753198	146713	400644	163078	1556117	652865	1554712	274740	770973
Cer 32:2;3O|Cer 12:1;2O/20:1;O	Cer_HS	4484100	20916690	17640050	4463344	7334514	5284359	20372012	19350894	14505869	16839550	9929729	3328919
Cer 31:7;3O|Cer 13:2;2O/18:5;O	Cer_HS	4153269	5638016	3334111	10223717	9169991	4859502	5887347	5815870	4909389	6203828	6564920	9956475
Cer 47:3;3O|Cer 17:3;2O/30:0;O	Cer_HS	153094	610941	153096	121360	345666	360182	520136	523377	154469	416819	319888	318391
Cer 39:7;3O|Cer 15:2;2O/24:5;O	Cer_HS	5038734	21072340	18878778	4192834	3704584	3134766	19217686	15386691	8462450	12061150	8957888	2255087
Cer 23:1;3O|Cer 13:1;2O/10:0;O	Cer_HS	1603900	6997905	3357640	1660360	6561868	4303562	12682047	12820162	17660428	22001250	35174084	6765591
Cer 21:2;3O|Cer 13:2;2O/8:0;O	Cer_HS	826766	3038937	4082045	517619	422963	1500598	382873	461325	233049	357994	241017	206572
Cer 21:1;3O|Cer 12:1;2O/9:0;O	Cer_HS	10971021	16008204	12673485	5125100	30327562	21847926	15293797	12579191	17706728	23481854	32023144	9593193
Cer 29:2;3O|Cer 12:1;2O/17:1;O	Cer_HS	66798996	28053044	89444248	42298464	23513536	22055476	25185624	38402036	135209856	29387920	8753657	3451360
Cer 34:8;3O|Cer 16:3;2O/18:5;O	Cer_HS	60941476	66290420	46198020	67355960	53018820	51616268	75867696	68512712	66549156	58823772	12088245	9461745
Cer 46:2;3O|Cer 18:2;2O/28:0;O	Cer_HS	88510	609050	112888	112434	353190	263652	539580	297456	295659	187805	131360	153466
Cer 41:5;3O|Cer 19:2;2O/22:3;O	Cer_HS	495455	906217	373148	1302784	4161797	1520829	3035798	1411175	1863879	1241178	3101683	593769
Cer 46:7;3O|Cer 12:2;2O/34:5;O	Cer_HS	689595	579193	1376969	723777	301499	316444	506837	435244	187332	159207	75466	337417
Cer 43:2;3O|Cer 17:1;2O/26:1;O	Cer_HS	738821	797294	566487	697520	883028	725059	565790	895404	413439	564648	306794	878597
Cer 24:2;3O|Cer 12:2;2O/12:0;O	Cer_HS	231204	248980	1626181	2545709	1578795	1609781	940808	460822	2214254	739245	836354	1369729
Cer 53:8;3O|Cer 21:2;2O/32:6;O	Cer_HS	4111901	2238714	2805136	2076503	1374015	1987832	1732580	1315654	1679358	1444781	843826	1646856
Cer 43:5;3O|Cer 17:2;2O/26:3;O	Cer_HS	259538	2373986	610119	727060	3902910	1600886	7602264	4850518	10355329	5049337	16557105	4354946
Cer 30:2;3O|Cer 12:2;2O/18:0;O	Cer_HS	255838960	481613088	375218816	75556720	88639056	68854256	523051712	252933968	287877120	197293984	93470600	18272666
Cer 29:3;3O|Cer 12:2;2O/17:1;O	Cer_HS	4987162	15464467	22208606	2124752	4113008	2038497	26429650	20977492	25996364	18824004	10578001	3361832
Cer 27:3;3O|Cer 12:2;2O/15:1;O	Cer_HS	232301600	434935840	337710976	72151232	109596936	76307440	495834304	278158048	283615872	229905184	116937600	25460072
Cer 34:7;3O|Cer 16:2;2O/18:5;O	Cer_HS	1738898	1525758	406467	3862595	3546966	2526358	2323842	3195948	1960080	2947622	2819177	4197872
Cer 29:2;3O|Cer 15:1;2O/14:1;O	Cer_HS	68020816	78135880	36012284	42413628	4525631	4519678	89825968	10672634	16109308	12152031	9041214	2924225
Cer 32:5;3O|Cer 14:1;2O/18:4;O	Cer_HS	1033555	1784759	1302182	1841449	1073891	733774	2189829	2748433	1314030	2928042	1221602	1429739
Cer 57:4;3O|Cer 21:2;2O/36:2;O	Cer_HS	180697	577383	194203	373175	646911	694503	385406	1190279	236737	435812	124937	358783
Cer 41:6;3O|Cer 23:1;2O/18:5;O	Cer_HS	6700872	16952738	15788972	1943803	1475756	1463337	17254130	13738977	8677484	1792170	2387033	189957
Cer 30:5;3O|Cer 12:2;2O/18:3;O	Cer_HS	17245406	25628506	17204364	57973076	13526097	15713064	15050873	8016315	9599349	8846641	4653258	18488970
Cer 39:4;3O|Cer 24:3;2O/15:1;O	Cer_HS	367372	1976420	394635	560609	869317	120625	3729842	3107408	2956844	1860754	4409994	966095
Cer 25:3;3O|Cer 12:2;2O/13:1;O	Cer_HS	782349	930139	654571	6391820	1947089	1722184	1693648	2237310	1887272	2120649	1943982	3496628
Cer 33:6;3O|Cer 15:1;2O/18:5;O	Cer_HS	277070	505893	410954	246559	123610	330371	172059	815933	109575	571994	122866	1641788
Cer 31:6;3O|Cer 13:2;2O/18:4;O	Cer_HS	59256248	31763104	82413472	22505452	21835734	22927738	36620956	26280780	28856746	38642568	9569005	10039386
Cer 50:7;3O|Cer 18:1;2O/32:6;O	Cer_HS	1625589	771115	2009164	745814	626166	669025	310366	421279	459591	484242	254537	315365
Cer 31:3;3O|Cer 12:2;2O/19:1;O	Cer_HS	1115837	3898130	1774846	2162191	3038908	2273076	4938146	7033100	4552518	6004122	3831874	2322591
Cer 26:3;3O|Cer 12:2;2O/14:1;O	Cer_HS	78328744	89743456	100936136	43815660	26826546	28508074	114662208	50679652	72554152	41208984	10841466	3513342
Cer 53:7;3O|Cer 19:2;2O/34:5;O	Cer_HS	567247	1278437	1611270	841509	738488	645256	2396506	767400	1214880	538123	796774	502537
Cer 30:3;3O|Cer 13:2;2O/17:1;O	Cer_HS	1679759	6315746	4112837	1273000	1646002	1441432	5797204	5234433	2854681	3003119	1660458	232517
Cer 32:7;3O|Cer 14:2;2O/18:5;O	Cer_HS	1487894	1606988	1973156	9988571	3287222	1912089	8267927	2362942	43609784	1808572	2906403	2767908
Cer 28:3;3O|Cer 12:2;2O/16:1;O	Cer_HS	7062217	18801140	15777495	2935130	4248491	3395312	19183002	18928644	9875742	8184146	2459762	648156
Cer 34:0;2O|Cer 18:0;2O/16:0	Cer_NDS	572035	2129844	864221	839034	2507776	2328332	826697	1278242	1304101	1510557	1654015	1333509
Cer 38:1;2O|Cer 18:1;2O/20:0	Cer_NS	105278	508871	65071	312681	2008233	1948713	362612	459138	627375	660776	1018700	346371
Cer 36:1;2O|Cer 18:1;2O/18:0	Cer_NS	147379	323099	218615	390842	1062416	1131186	455193	746308	571754	1021197	551454	514213
Cer 43:1;2O|Cer 18:1;2O/25:0	Cer_NS	95384	1536410	149547	136718	1047349	586130	2427576	2849299	1595641	2664462	551335	1369598
Cer 41:2;2O|Cer 18:1;2O/23:1	Cer_NS	316548	4647550	258554	618106	3887104	2179493	3049221	3424540	4098515	3520348	6164639	2085176
Cer 38:2;2O|Cer 18:2;2O/20:0	Cer_NS	680400	2112783	578905	563526	1637247	866545	4497965	4395942	5665934	3849242	8099807	2846876
Cer 40:2;2O|Cer 18:2;2O/22:0	Cer_NS	560582	5981700	667425	1500100	8413492	4760577	4820343	4079972	5572798	5901514	7545724	3897760
Cer 41:1;2O|Cer 18:1;2O/23:0	Cer_NS	457557	6659676	457638	826675	5105272	3808136	6227340	6682402	7979150	6966725	10580689	4084388
Cer 34:1;2O|Cer 18:1;2O/16:0	Cer_NS	4743868	13681224	6253982	2829557	13117555	12952917	12111930	12060692	11235129	12690279	9255327	5300663
Cer 42:3;2O|Cer 18:2;2O/24:1	Cer_NS	1610367	13676830	1650326	2399082	15876602	10356817	11423670	12991294	14415935	13918587	21446468	11030306
Cer 40:1;2O|Cer 18:1;2O/22:0	Cer_NS	1487285	14242304	1476820	3595780	20796282	18090254	15597885	14600536	19557098	14106620	24522088	9153093
Cer 42:2;2O|Cer 18:1;2O/24:1	Cer_NS	4023085	54073256	5251622	8079208	45618148	35497332	57437936	54424832	63948472	55846020	89761816	37690344
Cer 42:1;2O|Cer 18:1;2O/24:0	Cer_NS	3029672	53851976	2206900	3512550	35096764	24182792	62031712	65097308	72917568	77515232	104456112	47310268
Cer 43:2;2O|Cer 18:2;2O/25:0	Cer_NS	72174	1312069	79671	115467	1224752	712414	1014742	1394684	1437665	1285810	2011118	794392
Cer 46:1;2O|Cer 20:1;2O/26:0	Cer_NS	75786	374271	79538	100365	258834	287311	473585	762233	323950	193564	184760	254204
Cer 44:1;2O|Cer 18:1;2O/26:0	Cer_NS	155504	2280276	201101	259516	524047	600905	2529806	3692687	3044735	3394472	3812654	1913228
Cer 48:1;2O|Cer 20:1;2O/28:0	Cer_NS	65616	400179	68005	54356	280938	164149	466940	525287	297760	241521	198582	180819
Cer 34:2;2O|Cer 18:2;2O/16:0	Cer_NS	190383	4855	201597	87932	2689	989	238261	136687	167974	312996	4534	171928
Cer 40:4;2O|Cer 18:1;2O/22:3	Cer_NS	475727	2642218	1356950	2688938	919844	2287831	7287858	7220166	2372977	6265440	9874613	2867568
Cer 40:3;2O|Cer 18:1;2O/22:2	Cer_NS	117379	2257674	133093	233831	1690869	1327838	2037844	2197824	2766662	2579479	3916116	1601706
DG 28:0|DG 14:0_14:0	DG	923182	613772	1029748	901827	1599016	1172110	939006	899234	805987	365666	650494	629262
DG 31:1|DG 15:0_16:1	DG	2409802	1878297	2142046	2020420	2015199	1086439	1236971	2046367	729579	921948	592555	973127
DG 34:3|DG 16:1_18:2	DG	1295070	2177761	1328001	2562907	3451639	2129891	1536290	2225087	987512	1665363	1135332	1380401
DG 40:4|DG 18:0_22:4	DG	298244	3900978	95408	340309	1447461	901878	593078	1288094	3821342	1427766	1149330	683798
DG 30:1|DG 14:0_16:1	DG	2870792	3976420	2554785	2457964	3396902	2916382	2625625	3319689	924895	2202802	1685073	1726466
DG 40:3|DG 18:0_22:3	DG	128210	2086031	162067	104891	697238	393896	1409292	3143362	1710622	2114323	2933230	2092610
DG 44:2|DG 18:1_26:1	DG	328338	2694064	573569	789718	1139120	1008532	3839493	4869678	2302334	2772769	3721128	1271439
DG 32:2|DG 16:1_16:1	DG	3294337	5679032	3421217	3663062	4499958	3402726	3786966	4532426	1963054	3391726	2725743	3105647
DG 35:2|DG 17:1_18:1	DG	539675	3582607	668079	1091566	2386290	2472842	3055410	3780772	3587167	2752052	5061180	3391391
DG 37:2|DG 18:1_19:1	DG	315122	3951128	447349	457225	1677693	1015084	3445866	3490200	3998965	3142811	5200328	2556008
DG 36:4|DG 18:2_18:2	DG	1314218	6005618	1440322	1777438	4571654	4602222	4232600	5070122	4727602	4154125	6868832	4028520
DG 40:2|DG 18:1_22:1	DG	130195	2778084	254388	118106	545426	297957	4491790	5481614	4978077	4602108	7571374	2755016
DG 31:0|DG 15:0_16:0	DG	3082946	5525599	3757906	2779796	4556675	4014798	4399571	5380894	5434846	5251033	4774174	4670679
DG 42:0|DG 16:0_26:0	DG	87131	1114036	174400	168570	330626	208137	3866774	6853804	5127316	6021922	8369399	3817596
DG 40:6|DG 18:1_22:5	DG	1878983	5391600	2401667	847871	2425894	1535528	5234006	7733081	5073524	4886878	7914259	6489799
DG 42:2|DG 18:1_24:1	DG	125357	2803844	212525	103809	293784	222439	4837069	7244472	6195962	6700816	9682744	3916163
DG 33:0|DG 16:0_17:0	DG	2021138	4943336	2925724	1977352	3937162	2926338	6566762	7861682	6926988	5628002	9664711	5346400
DG 33:1|DG 16:0_17:1	DG	1807501	7027338	2610119	1966668	5806856	4350514	7521854	7923560	8521678	6654898	10839198	6049346
DG 33:2|DG 16:1_17:1	DG	907563	1324904	881996	1163803	13096929	946094	7772319	9067907	8891886	8715600	12277428	6815776
DG 40:5|DG 18:0_22:5	DG	851680	7554322	936931	843560	3649953	2693930	8597217	13312353	10355062	12661343	13392283	9158391
DG 36:3|DG 18:1_18:2	DG	1979435	10876453	2389156	3416793	10916564	9095435	9725671	11498686	11754069	9563180	14940519	10023653
DG 40:0|DG 16:0_24:0	DG	317843	1797263	560717	518578	774443	652940	8462200	13815859	10870747	10846358	17011746	7524872
DG 40:1|DG 16:0_24:1	DG	325499	1316076	217215	258168	814563	411647	10728146	1411196	13809953	15591300	20577026	7352729
DG 42:1|DG 24:0_18:1	DG	187139	354736	307119	194820	819486	409157	856777	1229158	16763325	18160846	26743932	11681985
DG 35:1|DG 17:0_18:1	DG	1353304	10164583	1623630	1991634	7154074	4410632	12319525	14098335	14582879	10861257	19806160	9046583
DG 38:1|DG 20:0_18:1	DG	484720	8237578	992897	668559	2762190	1932645	14635953	16739251	18713408	18942980	23048868	10993917
DG 38:2|DG 18:1_20:1	DG	1274948	16553662	1575451	1363175	6245068	4149618	19329686	19862962	23577258	17228696	30922394	12489642
DG 38:3|DG 18:0_20:3	DG	2338339	25480342	2983458	3306368	14517964	9261311	13476618	17083290	33221056	28031584	15543346	19840650
DG 30:0|DG 14:0_16:0	DG	8993813	18792440	9520556	9520087	19776424	13500895	21786004	23248894	20379668	20830260	27665350	17157012
DG 38:4|DG 18:1_20:3	DG	4076229	38717052	4692650	8280024	34194400	24040954	21227014	27287676	26545036	26115686	33967128	19626570
DG 32:1|DG 16:0_16:1	DG	12476969	51254600	12806105	14628396	33438370	25369920	59783780	62248228	60995664	56525008	89639192	50420028
DG 32:0|DG 16:0_16:0	DG	12578913	32469590	20802382	45982460	49169172	40382148	73963416	68036296	74376472	58130940	103782176	52543596
DG 34:0|DG 16:0_18:0	DG	6924642	29119820	19728742	44675296	43994936	34647364	93948192	78663920	90955624	67453000	100484384	49092180
DG 36:1|DG 18:0_18:1	DG	4821710	44861672	6354572	6372180	26224120	18701854	93468704	93890136	102039368	89745168	138444672	64426996
DG 36:2|DG 18:1_18:1	DG	10000577	67114912	13301616	12426934	40418140	32369372	92620200	93844752	105716072	80160712	140360208	69926248
DG 34:1|DG 16:0_18:1	DG	19360398	113611632	22331006	23651972	78750080	57075252	4747590	176186160	210202736	179954032	288304352	141458512
DG 38:5|DG 16:0_22:5	DG	1305344	8064266	1352111	2620616	7041625	5868228	5224990	6429646	6404294	6936564	7674233	5413250
DG 36:0|DG 18:0_18:0	DG	2022377	11324206	7213440	15121140	19701542	7935195	30409592	27943712	31595896	20144350	30709080	13959622
DG 37:1|DG 19:0_18:1	DG	183617	2483458	400888	351555	1335356	1035624	3514669	3553572	4062594	3410156	4546314	2354317
DG 18:0|DG 8:0_10:0	DG	749997	4571048	2198306	1421070	1081354	1333176	3989958	3315414	2935540	2113933	2384263	1366526
DG 38:0|DG 16:0_22:0	DG	391287	1980416	730519	762680	1159761	535878	6188991	8657397	7930778	7859998	10967497	4242728
DG 41:0|DG 16:0_25:0	DG	117384	724138	318118	330975	436771	304214	1070837	1368736	764698	1157828	1139308	619634
DG 37:3|DG 18:1_19:2	DG	125810	1644796	169717	214284	659126	529823	1036229	985058	1147688	1179623	1499379	878150
DG 38:6|DG 16:0_22:6	DG	1212076	3517153	566052	741176	1986676	1899395	2650474	4011012	2924815	3888817	3975378	3298721
DG 41:2|DG 18:1_23:1	DG	231062	1368088	411710	388681	682369	283190	1405688	1284416	665494	533245	652924	438838
DG 40:7|DG 18:1_22:6	DG	3229322	2751572	5079222	2346981	1563954	1517130	2142974	1691320	1604542	1149891	2245069	2594087
DG 29:0|DG 14:0_15:0	DG	138522	326264	257144	266223	104805	83556	527093	713555	154340	95639	39024	220378
DG 42:6|DG 16:0_26:6	DG	1471079	853041	4248645	1788811	766560	849975	939239	647971	335262	1035143	185761	615226
DG 27:0|DG 13:0_14:0	DG	96737	340285	185949	197042	104000	93569	416340	813904	154452	112710	68351	128356
DG 20:0|DG 8:0_12:0	DG	123621	187254	119081	160748	487256	345815	1114474	806816	1682407	1051262	1242648	235021
DGCC 36:5|DGCC 14:0_22:5	DGCC	5126476	10914080	8923038	1209242	558571	789817	9467308	8283172	7120412	3008494	113372	330220
DGCC 37:5|DGCC 20:1_17:4	DGCC	7334818	13936719	7763769	22013440	5291580	6588577	8970974	3104267	4667596	4378484	3616509	11974394
DGCC 35:5|DGCC 16:0_19:5	DGCC	867917	4217754	9109212	5630264	13925466	15965076	3866613	17767418	7044132	15530370	16341285	37975424
DGCC 42:10|DGCC 21:5_21:5	DGCC	31502924	49002388	38774868	10872332	3583926	5021701	57469836	20498198	31205366	9839742	4448727	679279
DGCC 43:10|DGCC 21:5_22:5	DGCC	10495622	10661345	7186360	11562600	6677462	7330764	13118640	12911383	12590888	10950434	2508175	315120
DGCC 35:9|DGCC 17:4_18:5	DGCC	4403528	3626559	3553209	4693284	3437704	3505285	4831010	4398968	4481080	7229304	2452209	1905221
DGCC 37:5|DGCC 18:2_19:3	DGCC	7744774	22382470	18786018	4348958	3019321	2260309	26822766	13306556	13022293	9114466	9456389	1536357
DGCC 23:1|DGCC 9:0_14:1	DGCC	944199	1099403	736929	1568855	1207285	736720	772242	889521	1116718	1019958	934426	1079033
DGCC 32:5|DGCC 14:1_18:4	DGCC	60851	1060297	1429850	2659013	1582665	1624171	2654642	614164	7475968	1673148	841942	1066138
DGCC 31:5|DGCC 16:2_15:3	DGCC	5814250	4373186	5121216	10000546	6283612	6905932	6986718	3935075	23779638	9558918	7388025	3561016
DGCC 31:6|DGCC 15:2_16:4	DGCC	43276968	45401100	34404740	41247048	47973144	49825664	48886768	54110256	38266112	49486184	33916184	37621552
DGCC 34:4|DGCC 14:1_20:3	DGCC	4520434	2666394	3415334	6283424	338844	3218935	623939	441774	5005801	3920500	4658621	1920919
DGCC 32:6|DGCC 14:1_18:5	DGCC	22421368	22140090	17384578	21525738	17610602	19591834	22238594	21680848	24383198	21657782	16229814	5196228
DGCC 30:6|DGCC 15:3_15:3	DGCC	847552	473811	440889	1115691	1077442	966646	1085765	958901	839000	938288	1093172	1934158
DGCC 35:5|DGCC 17:2_18:3	DGCC	4074704	6851324	4603280	6732178	3567798	3607847	8421553	5997932	6949322	3675819	594172	164811
DGCC 34:5|DGCC 14:0_20:5	DGCC	18645706	14476604	40278000	24933012	9233313	23796174	20891904	10207763	21090048	11745442	1212000	266827
DGCC 34:5|DGCC 18:1_16:4	DGCC	46445716	35930084	32580928	27634464	8494996	10451177	39220516	21501150	37897892	10370404	2273835	134130
DGCC 33:5|DGCC 11:0_22:5	DGCC	1776343	1871753	1486688	4022036	3952832	2019206	2138605	2676460	1871507	2244188	2547126	4520534
DGCC 36:9|DGCC 17:4_19:5	DGCC	67789976	39292352	78717528	31746164	21448780	25944438	45082344	33165638	36331924	37415744	10386207	2753957
DGCC 38:10|DGCC 19:5_19:5	DGCC	2363796	1410198	1758486	3698976	2350180	2199870	2213220	1705609	8832010	2921058	2859664	1195878
DGCC 32:0|DGCC 14:0_18:0	DGCC	1967843	10511638	5948806	5802552	4923352	3769170	9086405	10268330	9911158	9516532	9656387	3866873
DGCC 41:9|DGCC 19:4_22:5	DGCC	1259518	758715	959072	1888187	1275743	1181810	1196764	895189	4761698	1438122	1722753	796062
DGCC 38:4|DGCC 19:2_19:2	DGCC	3490729	4492306	3249874	4644254	2622564	2915193	5170354	4922566	4574930	3202460	521816	71841
DGCC 28:0|DGCC 14:0_14:0	DGCC	7807638	10226518	11676136	13280822	13279736	10679100	12644979	15717571	16838708	18612216	16921100	15870969
DGCC 43:9|DGCC 22:4_21:5	DGCC	26493182	28363552	27300678	27529814	18646916	23236628	35464148	27460506	28131244	21203736	15304974	9749062
DGCC 33:9|DGCC 15:4_18:5	DGCC	540424	202292	110073	924342	874116	1204294	266809	1409206	373800	1793994	1499261	2548490
DGCC 41:10|DGCC 19:5_22:5	DGCC	13249631	13189988	15771581	10224940	4124637	6278238	12813078	9438078	12956245	6253700	1039390	25019
DGCC 29:4|DGCC 11:0_18:4	DGCC	113501632	63430980	141115856	46128820	34163752	37313432	73928184	43802828	58472372	41579508	9656492	5437248
DGCC 28:4|DGCC 13:1_15:3	DGCC	8848638	8538699	7368676	6581096	5940556	6946978	7658820	9622702	7821062	13166692	3745164	2905912
DGCC 24:0|DGCC 12:0_12:0	DGCC	3215172	3389846	2490008	7943603	7529155	4076757	4459194	3986983	3409423	4976892	5020486	7769208
DGCC 27:1|DGCC 11:0_16:1	DGCC	5966144	19416376	19310320	4066508	3288662	3325838	19316794	14060872	11292039	10890519	9025122	2179199
DGCC 23:0|DGCC 9:0_14:0	DGCC	803038	765702	1106806	5096300	1946283	1395943	4427078	1331821	21572458	1228896	1684921	1893635
DGCC 29:0|DGCC 13:0_16:0	DGCC	8277534	16975466	15282181	2008555	1073853	1291138	15566435	11784660	9427726	4339654	2616577	228134
DGCC 29:1|DGCC 15:0_14:1	DGCC	1752516	7665976	5227000	4705979	4027262	3157886	7010902	9881877	8278466	8119229	7114452	3790818
DGCC 31:6|DGCC 16:2_15:4	DGCC	11288168	11164663	5351044	6376926	14956368	14010329	36376844	55984768	6499974	52251088	3791690	32455226
DGCC 24:3|DGCC 8:0_16:3	DGCC	610868	894378	538765	839261	1004694	815842	1048979	925131	972318	1152171	994901	934763
DGCC 16:0|DGCC 8:0_8:0	DGCC	1470089	6048366	6717980	5342560	4399051	2949419	7069590	6983374	8048436	7099816	8720512	6164888
DGCC 26:2|DGCC 13:1_13:1	DGCC	1246440	1401528	1374883	1760308	1308448	1478317	1200607	1858056	1525176	991968	671878	1146594
DGCC 41:4|DGCC 22:0_19:4	DGCC	9042913	16643147	9821351	25185274	5387232	6889073	12580786	3761700	5703779	5120684	3344948	11929693
DGCC 42:10	DGCC	31022458	37070164	29925208	10688527	3708440	4923706	59374320	19680810	39520832	10212810	6257926	235337
DGCC 42:4|DGCC 21:2_21:2	DGCC	2070522	15493892	9050245	6477434	5219922	3678618	13447211	11984799	14336210	10247851	12815666	4203374
DGCC 34:5|DGCC 12:0_22:5	DGCC	33357066	38877404	28696320	34466144	36547964	40352376	40966416	38278352	37378196	39410000	31055538	28542444
DGCC 36:5|DGCC 18:2_18:3	DGCC	4215366	5626128	3511987	2728916	609905	986066	4831716	2261764	3356229	775036	84110	21512
DGCC 39:8|DGCC 18:3_21:5	DGCC	41745140	25971362	58947008	22113404	16866448	20824708	29026388	26100400	23658240	23500274	8777045	1553439
DGCC 37:4|DGCC 19:0_18:4	DGCC	21375570	22918570	22942476	31439302	6606629	10596414	27233982	15264946	24690134	9789159	2000036	296694
DGDG 35:5|DGDG 20:1_15:4	DGDG	9779312	5555862	14080996	2555770	3554790	3583650	6462978	4580810	6134924	5926261	1882999	116432
DGDG 38:4|DGDG 20:1_18:3	DGDG	6538197	2982405	6633322	2415550	1740834	2163020	3557033	2158165	1914439	3005668	1179795	58972
DGTS 30:6|DGTS 15:3_15:3	DGTS	187385	333757	250920	318433	470002	192045	399738	252919	308936	289138	346661	423516
SPB 26:0;2O	DHSph	1008367	1726947	820493	483430	1183057	697973	966254	803755	256517	146013	76249	866416
DG O-34:2|DG O-18:1_16:1	EtherDG	975847	8109640	986127	2373038	10648440	7203448	7968932	7982276	7127764	7278800	11662378	5462532
DG O-34:0|DG O-18:0_16:0	EtherDG	755882	9394447	713507	1215149	7069504	4460266	23312428	24606146	33052082	25792048	46275248	16782878
DG O-32:0|DG O-16:0_16:0	EtherDG	862118	7338133	944133	1400596	5680432	3586862	13897800	12433476	16684704	11445232	22880374	8695800
DG O-36:2|DG O-18:1_18:1	EtherDG	1286330	15936400	1201662	2699834	16596058	9811768	23019316	22555148	28747138	20978416	38413312	14547844
DG O-34:1|DG O-18:1_16:0	EtherDG	4041272	36736088	4148222	7450116	37577492	21521524	50158144	46609212	54653212	43706904	77425608	32654530
DG O-40:1|DG O-20:1_20:0	EtherDG	37047	167786	49896	82692	43186	158204	825817	56594	959440	58926	2675672	691172
DG O-31:1|DG O-17:0_14:1	EtherDG	219477	1468675	367556	333961	888008	561086	1501370	1389284	696492	991684	913252	593539
DG O-42:6|DG O-20:0_22:6	EtherDG	134629	1099428	178111	205470	1772580	834732	1489794	1610571	1986196	2836318	2514218	772965
DG O-30:0|DG O-16:0_14:0	EtherDG	240775	949672	178352	438734	1634492	915213	2112806	1365954	2542546	1489437	4152322	1260508
DG O-36:1|DG O-20:1_16:0	EtherDG	681742	3684620	538455	1363094	6221601	5027834	4573424	5926008	5265654	6243940	4150091	6125490
DG O-40:8|DG O-18:2_22:6	EtherDG	828879	5999580	776070	742962	3144102	2203230	3783729	5075193	4609698	4214347	5056422	2734788
DG O-36:1|DG O-18:0_18:1	EtherDG	744083	10540528	752669	1260068	9093359	4672151	27178508	24665790	35114288	21342890	57089172	13864445
DG O-42:1|DG O-18:0_24:1	EtherDG	18662	252438	25292	25039	62630	23353	798830	656218	1413320	930836	2935643	370896
DG O-33:1|DG O-17:1_16:0	EtherDG	376774	3329216	359978	697708	3900649	2268378	3068057	2867406	2539866	2717498	3696477	2194206
DG O-32:1|DG O-18:1_14:0	EtherDG	2197899	12518133	1991561	5414956	21576204	13103031	13467318	13301506	15921581	13302211	22332628	10093096
DG O-48:3|DG O-28:3_20:0	EtherDG	4895152	1957584	12277999	8054313	1799708	18234556	14747678	3100210	26578664	29862204	3169722	40824024
DG O-35:2|DG O-18:1_17:1	EtherDG	57883	1104151	130322	174770	1900476	574398	534912	766861	807814	726047	793470	572156
DG O-31:0|DG O-17:0_14:0	EtherDG	324671	391869	472743	203967	277985	84215	651425	888521	277616	481032	132185	488016
DG O-40:0|DG O-18:0_22:0	EtherDG	23689	313931	28183	16249	38025	17047	1504253	1836349	2453794	1874996	4679157	893072
DG O-34:0|DG O-14:0_20:0	EtherDG	99693	684753	223993	177202	232861	127613	519506	651590	600857	471726	895574	460318
LPC O-20:0	EtherLPC	523672	1008361	140194	237203	286061	221675	1594182	2901638	3334893	2078656	5913212	3291964
LPC O-16:1	EtherLPC	14530866	7797722	17661502	5344224	4396896	5257284	9286489	6199262	6172723	7557328	2286173	133311
LPC O-14:0	EtherLPC	833118	2278820	2213658	5705360	2014934	1828194	5892426	792489	28000734	1214460	9611628	1055613
LPC O-18:0	EtherLPC	3658251	16658342	3794658	6868426	12806372	13306688	47552360	19981688	10698792	114479808	3770432	148669088
LPC O-18:1	EtherLPC	7703809	55000020	29662664	18805572	28320210	21923294	80402528	114571136	127904464	163565872	269762976	164577616
LPC O-16:0	EtherLPC	10147586	74692056	42628588	14265006	24882726	22837068	127387512	132053432	171419744	138215856	440404224	251965264
LPC O-13:0	EtherLPC	229875	151105	43628	967231	675249	361014	193588	547456	208622	176719	573316	1142046
LPC O-10:0	EtherLPC	1092991	950039	256941	2033632	2176257	1744751	1384865	2138297	1336089	2238667	1874491	3791038
LPC O-15:2	EtherLPC	1141868	353737	450220	2037892	1122549	774008	519505	814757	773143	994073	694094	3959213
LPE O-20:1	EtherLPE	309428	2001056	373186	359290	1046598	708376	2114667	3003739	3066744	3181286	5114732	2770618
LPE O-18:2	EtherLPE	2385620	9784459	3300537	435758	1665817	1150575	10144981	2657452	2490178	1409341	6965224	1996378
LPE O-16:1	EtherLPE	2122306	13510271	6994372	266838	2153434	739176	18849582	5007104	17973660	8270146	15203825	5065631
LPE O-16:0	EtherLPE	142166	2492321	1146739	281198	1965323	1125048	2324041	2863994	4147006	2699671	6561268	2587341
LPE O-18:1	EtherLPE	108464216	133699776	81212688	83591024	64825872	67353944	148959072	98377128	119505184	72014056	3794147	1706474
LPE O-11:0	EtherLPE	862678	3295217	1106070	1589619	3657740	2992263	4460928	5731934	2846702	5111665	2190167	4147947
LPE O-15:3	EtherLPE	2731186	2663791	686570	4959080	5918173	3743069	14185603	6221070	3582932	7545255	5687571	10158245
PC O-40:5	EtherPC	26451510	63969544	28084426	36885008	52493244	56390040	100121360	121656920	119575128	114813376	149823888	117532216
PC O-34:0	EtherPC	51417264	174252240	60086552	68629288	124504512	124321472	234059888	215294736	302266624	232316992	381210976	269128736
PC O-32:0	EtherPC	50576448	223195472	72991688	68246168	222747856	189204800	202033088	214057152	268428416	195812272	273321216	176192096
PC O-36:1	EtherPC	49814460	154489408	54421800	58704124	95837168	80142576	403370720	321855520	483487168	292745056	683624768	414700928
PC O-40:6	EtherPC	26020424	51340504	24582124	33412890	59588632	45459524	56550576	74645104	63752992	72350784	53790736	76052600
PC O-36:0	EtherPC	3098046	17612952	4147973	3530406	8738583	8284640	22208116	23850772	34097680	27274760	45955468	38247800
PC O-32:1	EtherPC	125745936	285026560	127815600	150672320	225049968	211611872	440270560	370970816	455682912	354293088	500297792	390670912
PC O-36:2	EtherPC	42966184	126466168	46224216	55155144	112866032	80777688	213062944	237337136	266579376	224918976	291475776	204007408
PC O-38:1	EtherPC	8494631	45889000	11443835	10693717	29065660	28164664	63605496	58491692	87724696	61284984	127635752	77688632
PC O-40:1	EtherPC	2756626	22609632	3829114	2688915	8204160	10147605	27010320	26225088	35690240	26573004	43821752	32855014
PC O-38:2	EtherPC	13783161	47266856	15668688	16911058	32206784	23519008	73898656	70342152	93468680	64488464	131733952	82150152
PC O-38:3	EtherPC	23750606	64067616	26335074	31201266	51849288	42833360	113257808	100493224	139601072	94106288	182433520	114509184
PC O-34:1	EtherPC	168658928	467304992	172522960	183256560	480068416	359271136	595155328	780961600	854926528	733031936	986179264	719103936
PC O-38:0	EtherPC	1716842	12289683	2548518	1867002	4922637	5995874	14347918	13260948	17383874	13456349	19188246	17407780
PC O-35:1	EtherPC	31181220	35229040	32788332	14150592	48147488	16085443	41628648	35534156	51614464	36767664	57942280	38144920
PC O-40:2	EtherPC	2050953	11248462	3076896	3106296	7414326	5738566	13452158	13494938	16135783	13974723	26666306	19546350
PC O-40:7	EtherPC	23586610	33881288	20457132	28769984	51705656	44737280	25807422	48796960	31675818	41416552	26690788	46841824
PC O-42:7	EtherPC	404985	508892	390613	1166077	1695779	1787071	2426898	1929538	2885517	2370534	2798098	2593857
PC O-38:6	EtherPC	48912440	83375120	44042408	55375564	88542728	85220640	75759648	94820784	83012480	92575944	76836392	87948960
PC O-36:3	EtherPC	32436994	67928904	31083268	39171596	74865368	59366272	91762288	97122288	112861848	81804744	117189992	87592448
PC O-37:2	EtherPC	4618330	21535792	6025935	3868830	11748265	7511188	18073556	10605657	20230778	12671842	23021744	15071027
PC O-42:5	EtherPC	2276538	9619587	2546521	2576766	5402072	3839358	8193382	11558742	10333019	11523328	16318041	16412604
PC O-40:3	EtherPC	5369824	22875610	6295428	5884150	14730104	10894804	22565618	27239600	30983458	28157678	41672280	40043040
PC O-40:4	EtherPC	13237738	37475576	13663591	17668746	31254944	25940182	42203280	50774452	47862044	45809616	67950792	65014848
PC O-39:6	EtherPC	1257121	2568695	64761	1528775	3325496	2669012	1482389	3315149	2251612	2990304	30772	2666448
PC O-34:2	EtherPC	43097324	56819816	40898932	49796928	78032800	60524352	86108856	88846192	83596696	89921552	89127008	98117928
PC O-42:9	EtherPC	1023189	2699321	1539630	3276867	7333033	7132984	1518238	2025402	2611261	2598546	1875821	2600693
PC O-42:4	EtherPC	491934	2967112	745650	641444	1648950	1176224	2055000	3022753	2729634	3528310	4507549	4573646
PC O-30:0	EtherPC	38981244	123662152	44143072	42402620	95413672	91758680	134495024	108876672	163497584	113044592	177095312	108449472
PC O-42:6	EtherPC	1528656	4621617	1292231	1291386	2865093	2696370	1157056	7590278	1182198	6727270	3426502	7647334
PC O-42:2	EtherPC	719164	5609902	846137	675782	1965211	1677492	8349557	8569249	10335937	9375865	13080249	9468920
PC O-33:1	EtherPC	21224252	53206192	22341860	22095646	49328644	41060108	45277116	47362888	50396460	45012816	47901716	47925208
PC O-34:3	EtherPC	10139041	19930008	9227510	11591103	19932976	18681384	18447912	17375974	19271026	18103302	19291376	15192503
PC O-36:4	EtherPC	36833572	66975784	39310908	42782216	71403792	65239724	59864936	67057504	64497840	63574508	62839736	73881904
PC O-42:3	EtherPC	627617	5742884	777841	608113	2147770	1537659	6138480	5715892	7872502	5387407	9406058	6320300
PC O-32:2	EtherPC	20418004	47394032	19386498	23034300	35648532	31793408	57643464	48052908	65341140	54841656	63853328	43879736
PC O-30:1	EtherPC	11701587	25638002	10234432	13591640	18750250	17804306	31050998	29995240	45642432	33636276	53013892	22754048
PC O-38:5	EtherPC	5720652	5177286	5226724	4168757	10760196	9726338	4295097	5895731	4073147	4614122	2820147	5397952
PC O-31:0	EtherPC	6857995	18474860	7304494	7291496	18466706	16832306	12269188	13084231	12550858	7971830	13477010	13726253
PC O-40:0	EtherPC	221305	7612192	851224	621463	1342726	2114716	7543258	8480505	11035843	8969688	10786558	6616960
PC O-44:10	EtherPC	1637284	3437566	1934436	4663630	9033675	9317121	2664377	4392337	3113191	4363780	3684610	3930927
PC O-34:5	EtherPC	987329	4997760	1279601	961626	2816225	2279528	9022531	6795732	17498240	6171564	16850658	6958498
PC O-44:0	EtherPC	7013	93015	37075	37497	24199	26107	958791	651103	975592	688682	1326006	509901
PC O-36:5	EtherPC	7682034	20713006	8544692	16906146	24689798	25117556	30475508	21901664	53514220	23049386	53277832	20116738
PC O-29:0	EtherPC	1510664	5228683	1618721	1877044	3419695	3329001	2989885	3202146	4735377	4081225	5176208	3624352
PC O-44:2	EtherPC	30951	885903	66556	47955	132386	63269	2405800	1004028	3161425	1643371	4724972	711989
PC O-32:3	EtherPC	1823851	822127	1957747	2334528	3078482	2574631	2292532	4311460	1989680	4323598	4264798	2674696
PC O-46:12	EtherPC	381515	245245	412618	1318551	2688660	2698572	469513	344255	321916	482106	289561	570561
PC O-44:11	EtherPC	1099707	1651587	1039490	2365168	5071854	4162697	1194356	2250580	2019044	2408045	2595226	2667082
PC O-39:10	EtherPC	277296	338085	1011926	366461	417194	617805	301727	625490	444543	675548	527214	443021
PC O-44:6	EtherPC	81079	538887	143319	34098	47754	41313	517340	626134	744144	825938	1110110	1189842
PC O-34:4	EtherPC	1562950	2875720	1779945	2439009	3737357	3622596	2091406	2813110	2534920	2960065	2328618	2252714
PC O-41:11	EtherPC	586554	1865209	797259	346961	583024	517263	964594	2473652	2038138	4313671	4099982	3067120
PC O-41:2	EtherPC	249834	2049744	767229	816364	1669843	1280132	5107958	3495546	2905121	2098109	3208054	1967917
PC O-32:4	EtherPC	179629	416790	257868	349020	375473	794478	503865	1098598	1594054	740597	1422071	1053536
PC O-44:9	EtherPC	117196	104161	158427	509441	1557796	1211674	250793	534655	549244	218438	267348	421521
PC O-43:2	EtherPC	286484	2963826	918686	1650384	2545200	1771644	8145255	4897564	5001911	2731391	3259588	2162889
PC O-39:2	EtherPC	1918693	27620952	1211819	751093	20089594	5700064	18324872	20152570	15009112	11416785	42515300	13015374
PC O-32:5	EtherPC	267190	1362836	420476	539098	538627	470582	2790458	1811450	6077662	2278026	7936458	2462761
PC O-32:8	EtherPC	352410	1044058	367767	420065	926969	831213	1189182	835032	1195552	957283	1492036	1118175
PC O-37:7	EtherPC	1544317	3509844	1957671	4533317	4939614	6454054	5400138	8929678	8363376	6263768	12533644	13025782
PC O-31:1	EtherPC	34293048	40826532	43862440	48535940	101382984	93802080	115054232	125190464	20061424	142537216	158953424	124021152
PC O-39:3	EtherPC	13459640	198556000	14293736	20257856	138867728	87210144	184745184	172024320	215565136	151646464	327312160	95256224
PC O-38:10	EtherPC	105983	1075229	91542	132784	435240	206753	920483	1197288	1050645	1534779	1817407	850266
PC O-40:11	EtherPC	685729	3640995	448493	224642	1373499	793420	2896183	6937726	6012738	6704884	8944384	3196053
PC O-41:7	EtherPC	5628928	21368468	15696900	3510404	2056417	1530695	23372654	10736500	11500412	6392312	8088628	1057064
PC O-33:2	EtherPC	577916	1331245	715904	594821	2440626	2071646	2557015	2108788	2763524	1642171	4432814	951860
PC O-30:8	EtherPC	595465	1504082	1210617	4875580	11250471	8308634	5356502	17187666	11309738	17828962	18394274	15464885
PC O-46:11	EtherPC	103130	42263	55812	323062	1169855	734545	164198	455807	131048	405785	194160	550836
PC O-23:3	EtherPC	1045675	1455678	930369	474528	558603	1313011	1728938	1353876	542704	2084726	1509177	1073664
PE P-32:1|PE P-16:0_16:1	EtherPE	1352493	2893251	1066296	1520225	2882584	2226703	1594782	453366	1229121	620219	1293318	372303
PE P-34:2|PE P-18:1_16:1	EtherPE	1181062	3462240	1074630	1958083	3880670	3211586	1882075	920907	1773169	1097401	1591991	1000256
PE P-36:5|PE P-16:0_20:5	EtherPE	1850433	2673631	1479682	1795229	2861007	1956569	2356699	1965255	2545070	2025114	1370016	1509650
PE P-42:6|PE P-20:0_22:6	EtherPE	466156	425394	581889	495183	1834422	1182691	1900416	1804066	2033287	2261003	2537554	1520401
PE P-35:1|PE P-17:0_18:1	EtherPE	2280130	4926119	1799009	2217535	7027224	3919589	2978704	1994270	2258082	1729504	2630858	1622824
PE P-38:1|PE P-18:0_20:1	EtherPE	3287647	5843560	7143664	5472213	7669230	9832746	6268758	3235503	3112244	4016274	8244594	3383424
PE P-38:2|PE P-18:1_20:1	EtherPE	2708654	9970067	2770574	2681975	3325616	3212680	11267478	8873756	11701817	8259013	14360601	6187684
PE P-40:4|PE P-18:0_22:4	EtherPE	870507	12768399	2522488	3359636	12275020	8499712	8930937	11410224	11043934	12090313	10522108	7439710
PE P-40:7|PE P-18:1_22:6	EtherPE	10463437	11326835	10414432	10901903	18702602	16456699	10760868	18704798	12427140	16154402	10593001	14042767
PE P-36:4|PE P-16:0_20:4	EtherPE	10172054	18740388	9694320	10000720	17880686	16227015	17160060	14309113	18426204	12104025	16958330	11186397
PE P-38:5|PE P-16:0_22:5	EtherPE	8548907	20407422	4078574	4809888	4424210	25963272	32742368	36565104	4315006	6432063	10543768	13538176
PE P-38:3|PE P-16:0_22:3	EtherPE	5134268	22890844	6416272	9775285	27546116	21444728	22522966	18971032	20296832	17514440	23009390	15056696
PE P-36:2|PE P-18:1_18:1	EtherPE	8297474	25403504	8150887	10803819	33199560	23994618	23279488	20576590	22325882	19772548	24840584	16133775
PE P-34:1|PE P-16:0_18:1	EtherPE	11394288	38240252	9823365	15863111	37681784	28903998	26925722	20810260	29087450	21996790	26523148	15111835
PE P-38:4|PE P-18:0_20:4	EtherPE	11733750	39241392	11658719	14925307	35062352	29014266	39098680	31442088	38228928	30010066	38796904	23577400
PE P-36:1|PE P-18:0_18:1	EtherPE	5749118	32845454	6076284	7289513	28128540	17262020	43035004	32344948	50549004	33363090	51717024	19091044
PE P-38:6|PE P-16:0_22:6	EtherPE	23890184	46080116	22392444	19206674	34443504	27204340	41840072	41126648	40440508	38601916	41076536	30752640
PE P-40:6|PE P-18:0_22:6	EtherPE	12691417	47244044	13656493	12555136	28330096	22551802	46976812	50632304	46601864	49289584	48198816	36659544
PE P-40:5|PE P-18:0_22:5	EtherPE	12736876	45714284	13045769	15674081	49032052	33182980	49057076	57914796	48396160	58359516	50836804	45016720
TG O-60:11|TG O-16:0_22:5_22:6	EtherTG	13267	104298	15494	296895	2494556	1456838	314363	1316406	309542	840854	373968	743323
TG O-56:5|TG O-18:0_16:0_22:5	EtherTG	6451	161589	6289	15996	160048	59413	1486049	1236890	1690787	1298037	4397448	618583
TG O-52:3|TG O-18:1_16:1_18:1	EtherTG	103564	336203	52180	2690294	14550177	9839552	1412898	2277693	2956323	1533981	3316248	2205600
TG O-44:0|TG O-15:0_14:0_15:0	EtherTG	100799	554493	209674	320689	1833346	1069005	2614325	2543144	4125060	2013562	6160466	1319220
TG O-53:2|TG O-19:1_16:0_18:1	EtherTG	70023	595717	264637	868703	3947438	2380796	3162959	3430237	4609348	2511680	4528942	2204617
TG O-48:2|TG O-18:1_14:0_16:1	EtherTG	420300	1438818	345545	1830516	9900353	6516836	2850885	4494588	4775990	3236954	5374098	2614572
TG O-49:0|TG O-18:0_15:0_16:0	EtherTG	68309	815609	303846	747449	2452026	1484397	4189640	3427959	5038926	2909758	5696420	2386160
TG O-54:5|TG O-16:0_16:0_22:5	EtherTG	81870	482256	71327	1438041	8614316	6328830	3207256	4061554	5568647	3693852	5089974	4913860
TG O-51:0|TG O-17:0_16:0_18:0	EtherTG	23817	779273	136777	368882	1147188	469823	4514088	4494386	5796338	3378572	8363248	2359485
TG O-58:1|TG O-18:0_18:1_22:0	EtherTG	4843	325064	7322	12610	65346	29520	4807826	3059542	6244694	2541252	10674519	1892537
TG O-46:0|TG O-16:0_14:0_16:0	EtherTG	179517	938280	361116	755366	4565618	2786616	6054516	4691426	8872626	4495020	10390418	3222827
TG O-53:1|TG O-19:1_16:0_18:0	EtherTG	19907	834947	68425	303845	2147872	634219	5772260	5817520	7907037	4398986	11885391	3055099
TG O-51:1|TG O-19:1_16:0_16:0	EtherTG	108141	1586436	315588	1083700	5915904	3430266	7710244	7396116	9336879	5933578	11050437	4825336
TG O-56:3|TG O-19:1_17:1_20:1	EtherTG	21585	1204124	34544	268284	3464194	1751323	8276696	10949955	12554367	6612768	18251454	5929399
TG O-56:6|TG O-16:0_18:1_22:5	EtherTG	196873	1314014	152194	3602579	18333372	13101262	6804934	11272897	12284853	12666364	11344312	12692049
TG O-48:0|TG O-18:0_14:0_16:0	EtherTG	225405	1947608	392804	994823	5434079	3192235	12031981	7339156	18011262	9864032	18835626	8997963
TG O-54:3|TG O-19:1_17:1_18:1	EtherTG	76273	2372551	48604	1860579	14273843	8827865	12215537	17202800	20075212	13612331	24329460	11436215
TG O-50:2|TG O-18:1_14:0_18:1	EtherTG	557441	4287476	520667	5668778	34456160	22334122	13031184	19697296	21344874	13979557	24526336	11853510
TG O-58:6|TG O-18:0_18:1_22:5	EtherTG	116351	2779213	112811	1556493	12990025	7695486	11625511	26178920	20424048	20078144	23946210	16349874
TG O-48:1|TG O-18:1_14:0_16:0	EtherTG	485045	4816323	849015	3648810	22873218	14202311	17739672	21425312	27667312	16829552	28412208	12422621
TG O-52:0|TG O-18:0_16:0_18:0	EtherTG	47861	3207168	68642	289027	2868568	1307870	27218138	26962272	43228484	20788034	68975720	14031352
TG O-50:0|TG O-18:0_14:0_18:0	EtherTG	189673	5531318	315061	909065	6947878	3639726	40334192	37618320	60566184	33593356	79511448	25228936
TG O-52:2|TG O-18:1_16:0_18:1	EtherTG	688595	11092476	523821	5798552	44180680	26037528	38597388	55964336	67920968	43405100	84305976	39066960
TG O-52:1|TG O-18:0_16:0_18:1	EtherTG	428949	10799354	469699	2612776	21695816	11580542	75532552	83159648	114959720	66954816	161767136	47925456
TG O-53:0|TG O-17:0_18:0_18:0	EtherTG	8256	134088	11309	24348	71966	30718	1945179	1890081	2501359	1181606	3757304	808505
TG O-56:0|TG O-18:0_16:0_22:0	EtherTG	5995	192612	9562	13125	48852	18900	4679182	3667360	5931192	2262133	10725295	1298690
TG O-54:4|TG O-16:0_16:0_22:4	EtherTG	53698	1792166	43617	1818170	13718372	8365120	5261092	9530398	8756719	7591446	10721537	6413918
TG O-55:1|TG O-19:1_16:0_20:0	EtherTG	8394	238812	14334	51639	230189	90768	2164726	2247590	3003913	1441067	5184330	813424
TG O-56:2|TG O-18:1_16:0_22:1	EtherTG	14474	1494758	18577	168219	2145556	1078444	10459247	12351810	16021806	8241664	25268046	5789621
TG O-54:1|TG O-18:0_18:0_18:1	EtherTG	53432	3743443	63549	431045	4144154	1948935	28601382	27131248	43753896	20490476	70774760	13666942
TG O-54:2|TG O-18:1_16:0_20:1	EtherTG	91345	4588632	99364	1207749	10837709	5495484	29711218	34640264	49325588	25313338	69787392	18804042
TG O-62:11|TG O-18:0_22:5_22:6	EtherTG	6313	49421	7550	40088	462722	344560	205251	1241339	389866	859477	655189	610476
TG O-56:1|TG O-18:0_16:0_22:1	EtherTG	12009	1173962	23256	63688	762595	273239	10801918	10384288	15203284	7179796	26957032	4849824
TG O-46:1|TG O-16:0_14:0_16:1	EtherTG	208498	1606084	284459	1251033	7975704	4718837	5132157	6811006	8370973	4769451	11133272	3632859
TG O-50:1|TG O-16:0_16:0_18:1	EtherTG	853717	11772258	984295	4877384	32966442	19639824	49644668	50112196	76969088	46946104	94228808	39700900
TG O-60:6|TG O-18:0_20:1_22:5	EtherTG	8237	714173	15420	110943	1851070	852754	2949172	5703764	4226514	4370016	6369473	3116348
TG O-54:6|TG O-16:0_16:0_22:6	EtherTG	84631	877567	117805	539831	6794446	3703186	7017496	10052177	11653766	9445289	13204511	7446060
TG O-58:5|TG O-18:0_18:1_22:4	EtherTG	14483	2298734	17715	336227	4037540	2275232	10310015	19324884	16092538	14515156	24878476	10042901
TG O-56:5|TG O-18:1_18:1_20:3	EtherTG	167660	3870902	123858	1975267	14591041	7651272	13852657	28732240	20565668	23024540	25295726	16930516
TG O-54:5|TG O-18:0_14:0_22:5	EtherTG	4820	258513	10174	22136	326662	153391	1449293	1321100	2078577	1279023	3753139	643884
TG O-58:2|TG O-18:0_18:1_22:1	EtherTG	5495	401040	7679	20423	282244	100445	4254282	4888756	6094300	3241262	9498573	2205748
TG O-58:7|TG O-18:0_18:1_22:6	EtherTG	85981	1814678	121640	1477943	10556619	6372732	9820935	18848586	17650314	14585572	21046456	12142250
TG O-55:4|TG O-19:1_16:0_20:3	EtherTG	8098	106718	12396	156094	1705801	891759	284529	871653	608222	646878	648801	605320
TG O-52:4|TG O-15:0_15:0_22:4	EtherTG	56013	278290	29301	1574089	10879483	6942889	745402	1914850	1467862	1148752	1275582	869375
TG O-56:7|TG O-16:0_18:1_22:6	EtherTG	166972	1053876	195497	2842077	14401282	10575395	4690688	8700584	9480720	8115986	9453218	8770270
TG O-55:2|TG O-19:0_18:1_18:1	EtherTG	16503	322825	64926	277519	1210016	489366	2932341	2550176	3360041	1539987	4879816	1182031
TG O-56:6|TG O-22:5_16:0_18:1	EtherTG	19842	498737	26055	144350	1101540	664950	2316455	1987869	3954080	2047350	6067493	1138751
TG O-52:6|TG O-16:0_14:0_22:6	EtherTG	57778	452284	125190	551080	3218216	2312086	2127467	3792014	3080022	2829808	4215058	2131672
TG O-54:7|TG O-18:1_14:0_22:6	EtherTG	71435	262006	116390	922567	5085316	3544047	1076644	3464430	2470831	2278110	1823168	1960134
TG O-57:6|TG O-17:0_18:1_22:5	EtherTG	21867	389335	49726	445674	3208222	2030108	947047	2827132	1899588	1987471	2400453	1857756
TG O-45:0|TG O-17:0_14:0_14:0	EtherTG	50938	1179871	77010	77915	212157	73023	3058894	2054768	2229545	823862	5231332	608219
TG O-56:4|TG O-18:0_18:1_20:3	EtherTG	28938	2068790	43305	580893	5348516	3185989	7013170	12144745	11279835	9268528	15778644	7085690
TG O-60:5|TG O-18:0_20:1_22:4	EtherTG	3142	169853	4108	13656	327069	118857	1472280	2259729	1564090	1826077	3859909	1283261
TG O-52:5|TG O-15:0_15:0_22:5	EtherTG	92234	213736	146400	1247031	6970655	4691587	1174879	3149926	2371453	2163046	2153094	1761786
TG O-60:8|TG O-18:0_20:3_22:5	EtherTG	10450	136148	17558	246245	2037685	1497670	733720	1708755	1200034	1512003	1286999	770534
TG O-51:1|TG O-17:0_16:0_18:1	EtherTG	25892	591184	61479	196860	1432342	461592	1962222	2247385	3182258	2310251	3893414	1708264
TG O-60:6|TG O-18:0_20:0_22:6	EtherTG	4829	134675	9993	23339	254631	84331	1415286	2319418	2029698	1579680	3849254	1162091
TG O-54:6|TG O-17:1_15:0_22:5	EtherTG	94062	498764	96039	1588647	9059817	6297944	1380116	4149040	2620438	2280710	1597865	2343773
TG O-55:5|TG O-17:0_16:0_22:5	EtherTG	11035	137070	15881	193355	1646428	1020590	654246	1545084	936047	1223248	1355712	1129279
TG O-60:7|TG O-18:0_20:1_22:6	EtherTG	5654	376975	16651	130639	1379516	632271	2433569	3808654	3777475	3032217	5763456	2015543
TG O-54:0|TG O-18:0_16:0_20:0	EtherTG	10223	861972	19647	39623	475137	153809	10071292	8690214	13534335	5642424	24636460	3853258
TG O-52:5|TG O-22:5_14:0_16:0	EtherTG	4903	91702	11657	17977	284595	90410	517344	408723	886833	386615	1844651	161252
Hex2Cer 42:1;2O|Hex2Cer 18:1;2O/24:0	Hex2Cer	484928	9752297	952954	188917	1041686	816781	12687435	11971708	12684734	10812697	15226383	8783939
Hex2Cer 42:2;2O|Hex2Cer 18:1;2O/24:1	Hex2Cer	303261	4104801	565365	57175	563826	420848	2541797	3506400	2693773	3540894	2033550	3888834
Hex2Cer 40:1;2O|Hex2Cer 18:1;2O/22:0	Hex2Cer	337260	3718180	573166	120050	515693	623420	2865729	2211186	2392516	2417252	1501803	2454628
Hex2Cer 41:1;2O|Hex2Cer 18:1;2O/23:0	Hex2Cer	15481	652305	54287	8682	18909	12469	394762	327484	409986	181262	503420	255055
HexCer 34:1;2O|HexCer 18:1;2O/16:0	HexCer_NS	1593251	5435520	1989961	890432	2056362	1729392	4365286	3092427	4311221	3378761	3940235	4793811
HexCer 40:1;2O|HexCer 18:1;2O/22:0	HexCer_NS	3027988	26817096	3942498	3062176	14235248	10327220	19932108	16409066	21814420	16685052	24169734	12212881
HexCer 42:1;2O|HexCer 18:1;2O/24:0	HexCer_NS	5373142	59324652	7464366	3476812	17966488	12032328	55024532	44360176	65689552	49632796	62649884	30311276
HexCer 42:2;2O|HexCer 18:1;2O/24:1	HexCer_NS	2915636	30211598	4212324	2283156	10165052	6897106	20719050	20815778	25472466	20631116	30256980	15907387
HexCer 41:1;2O|HexCer 18:1;2O/23:0	HexCer_NS	351255	4795193	370324	203164	1671715	1008416	2893441	2067060	3189659	2900658	3267513	2452970
HexCer 42:3;2O|HexCer 18:2;2O/24:1	HexCer_NS	393628	1784532	610778	202190	403865	368433	637191	777171	510759	554900	262952	756529
LDGCC 18:5	LDGCC	1954224	226324	91097	2834012	1569332	1135664	483479	1062319	519817	966674	663630	929001
LDGCC 14:1	LDGCC	9123898	8242556	2946062	19562702	21202232	18752342	15677075	27003462	12750898	31329362	26933016	62152132
LDGCC 15:3	LDGCC	1088974	683519	336046	2301910	1928987	1634778	1068469	2034303	1035127	2151237	1834739	4168031
LDGCC 17:3	LDGCC	392257	464881	388956	1339126	967568	613257	676517	924135	646867	759469	782158	1574364
LDGCC 16:2	LDGCC	2360864	2284125	595221	5351954	5767028	4911182	2304122	5950845	3214378	6373815	6149098	11191324
LPC 26:1/0:0	LPC	41245	158415	50739	58442	23274	54486	519869	511756	788803	413176	1173871	879028
LPC 22:0/0:0	LPC	163554	801101	271063	228585	52889	61606	2286095	1862532	3435864	2588735	6083819	2458250
LPC 24:0/0:0	LPC	130273	2059475	254191	155611	101831	68570	4447174	3950528	6779978	4054750	9566724	4512147
LPC 20:0/0:0	LPC	1045410	3879943	791013	937008	779286	953736	9154910	11441764	16165921	14574723	30750154	16626062
LPC 18:0/0:0	LPC	22585354	104776448	39588636	44759392	96115080	79067464	200010160	256758512	324233632	400347616	715804352	497141856
LPC 19:0/0:0	LPC	626168	1643195	620074	356671	1065806	744863	1913776	2570805	3971920	3305394	8971231	4674144
LPC 20:1/0:0	LPC	2636128	15216304	6807770	6015194	14207550	9884690	20959530	40239236	38770804	50746860	102279392	72434832
LPC 17:0/0:0	LPC	117314848	135403392	89064880	100393640	66733288	72750576	157220384	95188680	130210200	69410088	43767500	31729466
LPC 18:2	LPC	14790862	48388320	25105614	5774842	12324330	8168590	49167112	27555836	42572736	42463424	99295512	33821820
LPC 22:1/0:0	LPC	428101	1999399	490793	956656	1226630	895941	3580350	6212118	7041616	8252905	17992162	10783841
LPC 18:1	LPC	67141152	323420640	166250816	39403544	93100856	64969596	513974176	464587808	500340064	636216256	1470858880	749321088
LPC 22:5	LPC	438949	4073092	12094349	298862	195131	1086146	4458312	4740656	8531733	30072436	12791083	53714792
LPC 16:0	LPC	18900920	346932448	184285440	27169448	102880480	15514716	470164032	403600000	476993856	590299520	1188115328	624345152
LPC 22:6	LPC	9165363	38445712	12650049	3380626	9346598	6364763	37415528	45880224	39899896	58708560	95815496	44262368
LPC 28:0	LPC	7184970	19807302	8223038	7443360	11870470	9375413	20579592	18610094	35466016	20554244	46902508	20177794
LPC 20:4	LPC	27474728	64202936	32900798	12079681	23914318	15461186	63839092	55917612	62433152	67104012	146446288	54840856
LPC 16:1	LPC	70769472	159603696	80807328	19804000	29970480	23657632	210699936	120320792	196435888	160845040	361497920	103901288
LPC 28:1	LPC	193293	1424103	375656	432800	561439	542780	2215268	1897532	4128140	1931651	3940484	2370832
LPC 22:3	LPC	381275	1025148	2307725	166101	852896	432590	1022638	4274914	1802056	5578096	6700307	8042590
LPC 14:0/0:0	LPC	19038608	27443322	13854042	4028720	8427518	4217951	38797276	24016818	41282068	31256068	51045300	10486003
LPC 16:3	LPC	1542688	2042728	827068	1842117	2287893	2080964	2359924	1951484	1457792	1922030	2226054	3778372
LPC 20:5	LPC	4337708	11091350	4627236	3473856	2635860	2544332	9369149	10151455	9704675	7138127	22531422	7155311
LPC 20:3/0:0	LPC	9320535	8982755	20490734	3119214	5220315	12229658	10379737	13735434	9966829	10659935	85014032	34426704
LPC 22:4	LPC	593953	5739252	2520198	565976	2849946	1774208	2773097	8380710	4446408	10455425	20557774	15683162
LPC 14:0	LPC	74349	29952488	16491244	57383	94815	55034	37065256	142983	336376	195318	600510	30014564
LPC 24:6	LPC	837450	526243	258288	1391767	824176	782966	740833	556532	521968	193095	551601	686885
LPC 14:1	LPC	1756967	2188388	829026	646898	602951	531084	2393842	2347590	2341354	2409312	4130044	2313864
LPC 19:1	LPC	573499	4042454	566074	1536848	433933	1062144	1601684	4879790	4616320	8225356	17416562	11768396
LPC 15:2	LPC	2823518	3931788	3518323	8680325	8609581	7979842	8882050	7361924	6912184	8106150	6606833	16398801
LPC 28:3	LPC	5230425	6843144	98477976	43467964	18196956	38041784	6862334	22074060	40752716	28601442	1022884	921290
LPC 26:6/0:0	LPC	534628	469955	1881600	661177	421279	240873	432327	327156	283066	261262	330704	432621
LPC 21:4/0:0	LPC	3283072	2643859	1129848	5081110	4435370	4410396	2594853	3932844	3606333	4641411	3847157	7830136
LPC 28:7	LPC	308724	5879548	5865952	1427256	2620247	2924288	6259120	9375970	5114298	15038804	16424487	1181253
LPC 18:0	LPC	10408026	5136406	11777363	1794191	2442184	3095393	4443492	3311672	3635528	4520750	1762797	212937
LPC 19:3	LPC	10110107	7513342	6760722	11530760	7885612	6964445	10922666	8769290	8633038	9153540	7483153	15868346
LPC 24:1	LPC	35942668	62660632	38880768	107390664	24265616	28280356	38701640	19193632	25111200	19571658	7298858	4545448
LPC 8:0	LPC	2354438	1063082	624988	5783378	3618392	2977960	1704069	2881679	1821418	3003891	1914607	11348815
LPC 24:5	LPC	217375	65524	104633	452223	203329	193140	176031	374901	283031	292258	255899	294552
LPC 24:6/0:0	LPC	984960	71538	90817	914957	412381	445123	185061	279145	217983	381138	166137	582034
LPC 18:2/0:0	LPC	9945213	1646162	3289805	5343778	2698473	3572450	776226	1997406	1500805	1707828	510195	921502
LPC 19:4/0:0	LPC	42093440	12648462	39364900	37459956	48133516	64072012	10062603	81921808	24932478	57648248	137780336	133510040
LPC 26:3	LPC	892493	591559	402679	1858443	1463821	1093681	1066124	1213716	777729	1364802	1250830	2352487
LPE 17:1	LPE	101411	249830	144271	112792	475288	78452	778283	700793	978855	1202716	3402934	2082764
LPE 16:0	LPE	939531	6297854	3533964	621404	7437040	3518754	6209446	6994194	6630106	10712920	14171680	11135116
LPE 18:0	LPE	3078232	20973322	5949578	2917894	10657861	7468469	33920152	33975896	33917116	45999576	66588176	34914516
LPE 20:3	LPE	647555	5349648	1560666	669950	5067598	2650411	6353384	14472066	10763065	15887332	29792300	15886693
LPE 22:5	LPE	12549077	50256004	28345706	11254461	48470572	26718990	68702040	206873120	88313192	199542704	240488768	234346144
LPE 18:1	LPE	12066807	58014752	31237782	15406530	63255916	38624680	75483472	125969160	84293384	134945504	213361568	176048416
LPE 22:1	LPE	71930	605540	146462	280596	571745	270168	1612824	5486816	2371338	4142356	8721668	5315360
LPE 22:6	LPE	26654276	135759024	64507024	15397648	92325280	51367368	145564976	400064832	193510016	378055360	501158016	402282752
LPE 16:1	LPE	1687006	9697812	3581652	480729	6044707	2605891	11940013	14498709	13035777	14239411	39885432	15786434
LPE 18:2	LPE	209135	1849856	611341	177207	2317588	1294296	2013739	5905594	2739841	6996716	13223932	8524545
LPE 20:2	LPE	779986	5413936	328697	214391	1850338	882103	4169896	6491307	6129350	6187389	14556083	8001227
LPE 20:1	LPE	3445186	17995628	22824832	5336804	5042209	4647119	24011638	7055706	6482841	20637096	26726414	8600025
LPE 20:5	LPE	1749098	9443477	3828356	1452905	8281630	4744262	13244132	28329902	20536446	28961192	53920700	25169792
LPE 20:4	LPE	10780781	41125084	19754424	10238328	40574748	28565448	55157272	131934200	67029892	129905936	222403040	111490112
LPE 22:4	LPE	11476242	24328266	29713802	3833024	10134483	6790586	27767186	18772204	21738636	19076300	14963056	34130936
MG 18:0	MG	24818724	122350792	40803868	28866010	142867744	61038776	96029136	242192784	116729304	207571360	138122944	89496240
MG 16:0	MG	10421082	343147040	245015632	48368776	334618752	106573352	274483040	461945632	297907328	527477280	406048896	228481808
MG 38:0	MG	41617	962364	46251	22251	236815	79853	4485879	4900464	6678786	4113430	10483047	2709608
MG 21:1	MG	6166194	4677638	4318726	9114873	6787063	5520210	1356508	4242392	769124	4128567	784725	6573317
MG 17:4	MG	1039726	927246	863901	1875919	1659356	1460034	596277	1029005	1028671	1116592	1394686	1543728
MG 32:1	MG	540700	7781049	627969	675407	3705701	2076413	4264729	9425618	2710594	3878552	5504459	3540822
MG 18:4	MG	229528	852345	1521666	1673025	1025938	916489	456293	1115170	986815	1761481	1263187	1746061
NAE 17:1	NAE	177198	709337	274634	263033	2252809	1668864	1272059	2346624	1327664	1846825	1076972	2419040
NAE 18:1	NAE	415680	1967599	869802	1131609	3806218	3860670	2807551	4691925	2972364	4629934	2778794	3552433
NAE 18:2	NAE	4218376	14882686	8354950	12993401	38637184	34893884	28877814	26110554	23517156	29894374	40194696	20177486
NAE 20:5	NAE	15783316	63171968	36623444	17533354	65995756	51879924	102732608	130893704	97785600	178603824	190593856	90204688
NAE 16:2	NAE	651740	935948	665321	883641	1290562	1433182	897216	574132	333850	408256	406839	401977
NAE 20:3	NAE	1148207	5149172	1698141	3377053	13456074	9426795	7527456	12419798	7807308	15334136	13206086	8899390
NAE 11:0	NAE	177479	65477	23078	572936	225166	216329	90192	236628	206572	244048	318142	556692
NAE 10:0	NAE	882109	134448	11574	3258030	1341575	1178936	283002	973826	581651	1374765	1137675	1607538
NAE 18:0	NAE	1196966	1626267	1120210	2310399	1243470	943220	1637996	2363283	1624307	3230382	1984173	2083876
NAE 20:1	NAE	5800678	2395883	4136012	19139938	8447689	11088420	1847226	5821155	4465189	5386360	11764058	5133318
NAE 14:0	NAE	38966628	43772932	34745552	17665802	6318896	2846402	30196428	41931676	34121116	38610744	31133336	9323762
NAE 18:3	NAE	14463210	49903652	29573966	36028952	125732616	97529984	109784544	81426704	73362856	116666056	143645200	59916224
NAE 18:4	NAE	599662	1433236	1237162	230845	622011	299456	563174	377719	998418	703424	207043	348485
NAE 27:0	NAE	383064	1019678	624248	547537	474756	400566	1205987	1946048	482246	279504	160962	435676
NAE 26:0	NAE	357544	1374171	579272	518718	569432	479297	1755714	2316400	754415	432767	333332	575682
NAE 17:4	NAE	565914	1366215	834590	497400	1729513	756900	666357	1325800	1118612	3400918	949741	530907
NAE 18:5	NAE	2028700	2215540	1701132	628107	2455782	622914	1692975	1845736	2057370	1235456	845798	1336220
NAE 17:0	NAE	9715323	808855	797361	8288708	4264500	4918614	1268452	1543844	1373679	1856441	1242550	3100772
NAE 21:0	NAE	936811	1782717	1052861	331732	1294811	644980	2263260	3050896	1060885	2478203	1374979	526897
NAE 19:4	NAE	2363960	8155662	6226092	966051	1912824	1237718	2736648	1201230	4533252	1671777	837442	202326
NAE 16:4	NAE	1128992	2628822	1495932	1146790	2199769	1311133	381726	1325501	2349938	3336719	2197632	1879022
NAE 12:0	NAE	2421722	1644353	224774	620354	1107009	845186	1554421	1372887	1414669	1956126	2936322	2315012
NAE 17:3	NAE	1538106	3889344	2337430	539923	2094743	1272203	452447	1605998	4067121	4753466	2422908	990039
NAE 16:0	NAE	1020470	6066386	1387195	2357600	10026458	6843803	7612774	8635991	8409136	11530279	11414288	6913432
NAE 28:0	NAE	2277273	10861087	3529257	3652995	4755816	3953861	13804379	19263902	6654415	5209705	5539348	4815838
NAE 20:2	NAE	16222561	6364160	12280666	33815696	19029130	23516852	4033305	12015895	9774751	10860111	13620293	10993685
NAE 16:1	NAE	4693797	12742795	7343084	8076016	19446162	17442878	12730811	12920970	8827231	13674119	12253560	8440079
NAE 26:7	NAE	1685323	1997213	2401385	11529429	4314512	2553000	10967410	2815156	59840172	1934527	3356081	2953846
NAE 20:4	NAE	7435081	28659802	16016569	17385276	59760292	47860300	40652220	60140096	37734996	83395056	66737648	47837884
NAE 19:3	NAE	3151172	752118	2761929	10463498	3458073	2461140	1531455	1518944	1612352	2500772	2842064	4620244
NAE 24:0	NAE	582815	1325745	740544	457812	904781	819263	1190685	2037748	668669	1750854	790980	815856
NAE 28:3	NAE	1402503	220434	1186499	359395	125022	141351	212633	555062	78041	73625	34587	125960
NAE 26:2	NAE	14533166	33465518	34105580	5091586	5410309	1489744	33114228	4686911	27459290	28002976	14981607	12020277
NAE 26:4	NAE	918406	1968408	988066	2795689	3430289	2544718	2933185	2130698	4371590	2670480	5292131	3369943
NAE 24:3	NAE	1196669	4831446	2505931	1896126	6561348	4501506	10773539	7661934	12573908	8607696	19731654	2500128
NAE 22:6	NAE	8068600	10011377	7392812	17273318	15535451	12917605	9666932	11721438	10986823	17692018	12344394	16704671
NAE 22:2	NAE	521752384	535725376	435696096	309479712	316134048	276222208	545935360	456423776	463615328	396929376	158311552	52732976
NAE 24:5	NAE	142850	2980514	594945	962812	1202344	1236412	4560115	16252047	4357576	6062248	3250472	8955276
NAE 28:2	NAE	863072	3037280	1487561	1803651	2619979	1626119	3087710	5284995	1945455	4334392	2112364	1669727
NAE 21:5	NAE	729984	796332	1305240	2385897	2416044	2456936	5153704	2490642	640959	2727467	1491809	1932581
NAE 26:5	NAE	964871	4253500	1707038	5366104	7662856	7386750	5309142	16839408	6132680	12940795	6184907	8988553
NAE 22:3	NAE	38938512	53908756	41416136	21962908	24494846	19467344	62229504	42707540	47990152	32577758	12620335	6556267
NAE 24:2	NAE	73246696	58673656	120500992	146713296	122158384	124849160	65741076	133720032	102243168	155469728	65826464	28950038
NAE 26:3	NAE	5757424	24968586	11892583	20614866	81495024	62360576	53743580	32348256	84300688	44322760	139242304	15087861
NAE 24:6	NAE	442066	582925	692942	2970898	2361518	2364703	1058140	1335636	1208694	1280221	1935994	1964606
NAE 21:3	NAE	11529950	16173801	12356737	6057808	7691270	5745897	19152642	14268317	15566870	9779438	5544162	1938319
NAE 22:5	NAE	35379348	153283984	97417808	25782928	156589360	118076088	225787824	186851760	269649312	306140928	437552768	109671816
NAE 26:6	NAE	63232	110789	124040	403948	163790	125341	564741	4666830	1010572	1892409	541647	3609234
NAE 24:4	NAE	2168225	1356060	3260098	1952947	1023334	1504075	685098	783797	421007	797959	663704	5016306
NAE 28:4	NAE	4780531	5408320	5849586	7013912	7168338	7131226	6374924	8619960	9442851	7781580	8149014	7020672
TG 52:3;1O|TG 16:0_18:1_18:2;1O	OxTG	80862	319949	941481	655994	302162	214490	2354246	165374	1616380	116352	458506	80695
TG 50:1;1O|TG 16:0_16:0_18:1;1O	OxTG	271880	1272784	1122221	1378616	1127055	679662	4692446	885352	2996085	578055	1616546	487044
TG 54:3;1O|TG 18:1_18:1_18:1;1O	OxTG	186964	964656	1547249	1870620	1319043	806561	6281188	550867	4408746	475060	2567570	254449
TG 52:2;1O|TG 16:0_18:1_18:1;1O	OxTG	330279	1226237	2209678	2199095	1442194	865212	7887179	798047	4802544	381940	3046695	433144
TG 54:4;1O|TG 18:1_19:1_17:2;1O	OxTG	25910	146810	339316	330372	98774	75300	1461784	127450	870965	71920	390994	61720
TG 55:0;1O|TG 16:0_17:0_22:0;1O	OxTG	7261	270273	14641	52622	499299	266061	1705906	1832817	3165901	1552650	4936416	946502
TG 52:2;2O|TG 16:0_19:0_17:2;2O	OxTG	228493	678198	525541	300251	320460	214833	834842	234291	411628	215574	307552	244894
TG 40:0;1O|TG 16:0_16:0_8:0;1O	OxTG	29063	87200	889880	31954	78492	59315	392759	244098	611655	207486	752548	93355
TG 53:1;1O|TG 14:0_17:1_22:0;1O	OxTG	14771	172983	67438	178398	855155	482628	819018	351644	1116024	457191	1596818	262634
TG 48:1;1O|TG 16:0_16:0_16:1;1O	OxTG	311837	1163372	1727418	1072250	877962	635125	3332084	1195775	1785464	694905	1079746	656520
TG 51:0;1O|TG 14:0_15:0_22:0;1O	OxTG	7926	390948	18631	82614	903296	447554	1159126	818696	1660588	837312	2906621	442650
TG 55:1;1O|TG 16:0_18:1_21:0;1O	OxTG	8480	122181	21000	126876	557833	372725	704400	760412	1181734	653013	1772062	318821
TG 49:2;1O|TG 16:0_18:1_15:1;1O	OxTG	308814	803544	1344484	1044929	629501	500103	2972086	573710	1538858	371624	694669	235719
TG 41:1;1O|TG 10:0_16:0_15:1;1O	OxTG	2554214	2793110	2987781	2131039	978689	1134126	4075801	1525900	1886287	1207143	1095553	1088506
TG 40:1;1O|TG 10:0_14:0_16:1;1O	OxTG	2344518	3939851	6786048	2334880	1229094	1401920	2887220	1875940	1095077	1061059	1136744	1250230
TG 44:3;1O|TG 9:0_18:1_17:2;1O	OxTG	492556	1333719	1747015	490424	408520	412130	1990993	694962	1120717	402844	475136	303130
TG 50:2;2O|TG 16:0_16:0_18:2;2O	OxTG	401130	1080258	532039	305106	411158	249072	628758	206040	775958	241108	914922	231034
TG 44:2;1O|TG 9:0_18:1_17:1;1O	OxTG	325591	871373	1230416	528862	200424	174312	1134011	205262	626790	130694	264885	170749
TG 43:2;1O|TG 10:0_16:0_17:2;1O	OxTG	964208	2578940	3659013	1599816	605286	885446	4032492	1207535	1806782	651247	956890	629702
TG 42:2;1O|TG 9:0_18:1_15:1;1O	OxTG	41071	1865860	2711916	46262	570600	482508	1689789	907355	1093994	473316	106664	525582
TG 43:1;1O|TG 10:0_16:0_17:1;1O	OxTG	192075	1159715	1295077	647333	535558	387592	1542863	589049	565566	309103	619477	400241
TG 39:1;1O|TG 8:0_18:0_13:1;1O	OxTG	2576165	3237927	5922104	2002108	1157795	1020735	2469874	1237287	1253227	459295	906946	488114
TG 45:3;1O|TG 10:0_18:1_17:2;1O	OxTG	734621	2655686	2424294	1485342	1309707	957528	3897712	1826500	1845422	1074815	1487966	1259109
TG 51:1;2O|TG 14:0_18:1_19:0;2O	OxTG	8565	23576	31088	88667	418507	302367	105458	258771	266588	118680	179802	161093
TG 38:2;1O|TG 8:0_16:1_14:1;1O	OxTG	1228213	968832	2344150	985808	624386	404971	779347	780368	155244	387839	124044	539456
TG 42:1;1O|TG 9:0_18:0_15:1;1O	OxTG	772802	1695785	1748045	703970	432591	441589	1131979	612248	902477	395183	258963	527188
TG 54:3;2O|TG 18:1_18:1_18:1;2O	OxTG	99663	514817	40597	294022	247138	92379	488619	624209	405800	120472	313669	56333
TG 56:4;2O|TG 20:1_17:2_19:1;2O	OxTG	5434	86917	8182	184081	1969058	831616	137881	1491370	372203	867390	559460	880235
TG 36:1;1O|TG 9:0_14:0_13:1;1O	OxTG	3154048	1228009	4960809	2096108	636645	793182	761561	558459	310995	395647	407586	649588
TG 46:2;3O|TG 15:0_15:0_16:2;3O	OxTG	451025	4000577	565076	843993	6114296	3818008	5181352	6891084	7027388	6120446	13478315	4765592
TG 48:3;2O|TG 16:0_16:0_16:3;2O	OxTG	526718	1145163	551134	289887	904728	642462	381224	611575	749109	1110488	1843099	2297396
TG 40:2;1O|TG 9:0_17:1_14:1;1O	OxTG	777877	808409	1261468	630527	645005	421533	619290	340807	297604	112291	314832	270315
PC 43:2|PC 18:1_25:1	PC	98030	1073314	163900	31887	40839	34733	1474873	1773963	1543809	1836638	1969394	2356089
PC 44:5|PC 24:1_20:4	PC	183866	1550699	256019	54847	109269	53703	1446403	2325666	1502151	3018786	2760950	4520218
PC 40:9|PC 20:4_20:5	PC	1144790	2033659	1188158	478541	887475	1187146	567460	3208708	994938	4085135	1449714	5589143
PC 42:4|PC 22:1_20:3	PC	976457	4120146	1298688	676999	1248474	801340	2273942	4235593	2295307	2852573	4518924	4063888
PC 39:1|PC 19:0_20:1	PC	400438	2579157	614315	452465	1126164	749509	2779114	2926564	1245690	3368618	5795009	5124469
PC 46:5|PC 24:0_22:5	PC	67981	1950931	161204	12957	24805	38028	2252297	3777772	2731622	4360871	3478861	4959191
PC 42:5|PC 22:1_20:4	PC	1269608	4628517	1363611	1024336	1937774	1206730	2454452	4282698	2748632	4742778	3513695	5784540
PC 40:8|PC 20:4_20:4	PC	184387	7522863	5379564	2391379	1517690	2700381	2812184	9965585	3689543	4659676	341192	2122722
PC 39:3|PC 18:0_21:3	PC	1605422	3717572	1899820	1994325	4074278	2603906	3327379	4734745	3006325	4510644	4701254	5970889
PC 44:4|PC 24:0_20:4	PC	188464	2452535	329847	36350	17607	17103	3335592	5016042	4040120	5740688	4880074	7523620
PC 39:2|PC 18:1_21:1	PC	2037479	6352903	2554504	1637637	3506771	2215508	4686786	5034172	4249796	5446914	6103226	6716498
PC 42:3|PC 24:1_18:2	PC	722346	4488936	997439	373978	848393	743083	3834181	4425417	4501954	6268182	7624840	8077129
PC 37:5|PC 17:1_20:4	PC	4055752	5778199	3424882	4971148	7768868	7341626	4431502	7145246	5353974	8095922	5257084	5649191
PC 44:3|PC 24:0_20:3	PC	199636	3002053	355565	71639	41932	103284	4564738	6133217	4654921	6776230	6277466	7776972
PC 42:9|PC 20:4_22:5	PC	3425090	4608762	1692211	1510391	1201537	1446812	3195650	7237493	2725426	12347861	4053791	10392037
PC 35:3|PC 17:1_18:2	PC	7237236	11489236	7020225	9895313	15762122	14322356	6886415	9306819	6947108	8087911	7992513	8025194
PC 36:6|PC 14:0_22:6	PC	7746050	12392806	7682390	6729123	11737696	10783940	9313949	15428616	12108058	18018652	19371770	19892484
PC 40:3|PC 20:1_20:2	PC	5487360	11782231	6415350	5013338	9948516	7840610	13045221	19118116	13577273	16351643	19233076	18978966
PC 42:0|PC 16:0_26:0	PC	347147	7920537	342088	136575	845522	606022	13256301	18900882	19080940	21090298	17512510	14293096
PC 40:0|PC 16:0_24:0	PC	791240	10880268	1266940	431901	921589	1209096	10871229	19207314	16025868	21454080	17579430	20946896
PC 40:6|PC 18:0_22:6	PC	9187199	13803359	8166403	7673777	11772433	11164415	10135130	25950062	16636254	26528490	11050110	21889604
PC 37:2|PC 18:1_19:1	PC	5297056	16193228	6749633	7139706	19474680	14014385	13837899	22050140	18502270	16436786	21631320	20723156
PC 40:4|PC 18:1_22:3	PC	8104456	22199898	8831797	8191343	20428446	14152465	12996864	23901132	16253544	24356566	19228994	23879082
PC 36:0|PC 18:0_18:0	PC	5306537	12774829	5840101	6134401	11440699	10639123	15386672	21648258	16878380	21952746	25212070	26708860
PC 38:7|PC 16:1_22:6	PC	12868721	19782520	13164697	11116797	14898100	15072528	13538423	24265960	16557193	29210246	24011590	27052644
PC 37:1|PC 18:0_19:1	PC	6060962	17689958	6868006	8779958	15512702	12080664	20439036	23277892	19169244	22089556	31183074	25175418
PC 34:4|PC 16:1_18:3	PC	14456444	24328580	13436357	16943714	27929336	25863254	15128394	23196194	22945986	26507452	32586802	26211468
PC 44:1|PC 26:0_18:1	PC	562624	10041487	892743	164160	836118	492462	22770386	25809658	28366532	31774932	36543040	25004166
PC 42:2|PC 18:1_24:1	PC	2432292	15908367	3483498	1128261	2691460	2248379	21978578	26568080	25213938	31740160	32259828	41835488
PC 33:2|PC 16:1_17:1	PC	22719116	41067836	22312610	24051338	36124160	31420622	24039668	33026616	30541264	37191480	33883868	32597626
PC 40:5|PC 18:0_22:5	PC	15572355	30122752	16066560	13668394	30590678	23920324	25630214	44548336	29002106	40104372	33144098	44440884
PC 31:0|PC 15:0_16:0	PC	12346233	45337192	17713310	17601542	44655180	38302372	36663412	36627536	33970440	36891148	45085472	34112180
PC 40:7|PC 18:1_22:6	PC	20842784	31056800	19421668	14099401	20330984	19460140	26968698	47171564	28175180	52718144	30724926	49347312
PC 38:4|PC 18:1_20:3	PC	27579288	41272464	27334366	30248782	46946760	45972240	41678608	53990036	13768921	52247612	10867974	63106012
PC 40:2|PC 20:1_20:1	PC	6666572	27731562	7943580	5335946	8471185	7584602	31399300	35835892	32977690	34525476	56594956	48813360
PC 40:1|PC 16:0_24:1	PC	3173515	17671414	3656397	1837217	3340278	4769379	32945292	39230252	39760548	44181516	57422272	56119592
PC 34:0|PC 16:0_18:0	PC	15498572	45350548	19472204	18199004	60462696	39653832	41113472	61608056	48312140	64364500	50534236	63695316
PC 31:1|PC 15:0_16:1	PC	27368788	62273192	27450840	26320936	42672908	35967584	40910876	54336356	50716468	59463008	72969624	53281672
PC 36:5|PC 16:1_20:4	PC	46121636	62060396	43326968	45067936	63289572	61164940	39552244	61653012	51920348	70939920	63990568	64002068
PC 35:2|PC 17:1_18:1	PC	32493362	65346536	32720196	37285896	62328516	55652688	56719300	71421328	57520832	67938224	63624000	69659320
PC 38:6|PC 18:1_20:5	PC	41511476	63448464	39670292	37926980	51584356	43916696	50111352	85284616	58815900	94154120	64698392	84239208
PC 42:1|PC 24:0_18:1	PC	2429821	28909072	3775031	1278298	4132982	3363337	56090536	81001952	71441360	74637360	80615280	87266824
PC 35:1|PC 17:0_18:1	PC	20637372	58396836	21685872	25553920	61716216	48315896	63987996	86872592	71725312	78682520	78761008	75673320
PC 34:3|PC 16:1_18:2	PC	71346344	102536272	61061732	79777712	123342976	114821256	55786400	84401824	76823080	93074088	92525080	80394296
PC 38:1|PC 20:0_18:1	PC	12212118	45515440	13218038	13898835	26973632	18830452	62599748	71658424	75372728	68774128	120662384	94382312
PC 38:3|PC 18:1_20:2	PC	36673992	84962928	37624652	47384544	115822880	88160584	80499568	108368984	93146360	107602608	99622136	108873208
PC 38:4|PC 18:0_20:4	PC	56044404	112301392	65796024	73166424	134451360	112429968	92964344	128223120	97434544	113399776	96960928	131433768
PC 36:4|PC 18:2_18:2	PC	72901064	114816792	65739500	79829912	126418424	119148288	90971936	122531872	97063104	122693376	108233920	124055640
PC 38:5|PC 18:1_20:4	PC	70239872	105176248	71031040	69033440	97933960	100051504	91611616	130454016	92678080	136365472	105750448	132203440
PC 33:1|PC 16:0_17:1	PC	43104124	115200984	45040604	50716828	93876440	80102552	106070384	124265840	109517384	122215600	131194920	122881696
PC 38:2|PC 18:1_20:1	PC	36504732	117597288	39143772	40446620	78339024	58166860	113581240	130523072	126894928	122675872	154623584	133019536
PC 36:3|PC 18:1_18:2	PC	104897712	194920432	99375552	130628328	220132640	197173456	169821904	205912304	170387152	202260336	194703840	200612976
PC 30:1|PC 14:0_16:1	PC	57865776	158552368	57505792	46297736	92518256	72046512	146561440	156428736	190711712	176204256	304971872	214613216
PC 32:0|PC 16:0_16:0	PC	82854672	265046080	94096456	119580176	298026624	270664352	191867584	197241648	199620960	218420064	209984144	228124672
PC 32:2|PC 16:1_16:1	PC	127081192	258840448	129782880	123870240	171938976	160345888	181058768	235245328	238672944	257240144	376024960	257767616
PC 30:0|PC 14:0_16:0	PC	113866008	326108320	122963040	135569104	260025856	226956112	262347568	261725088	325157184	283507168	401699264	261483520
PC 34:2|PC 16:1_18:1	PC	307687808	617228992	300361696	330214912	552746112	501868288	592031488	666761088	620162880	671920576	672277696	644839104
PC 36:1|PC 18:0_18:1	PC	115019728	376584192	132993144	156006352	321067904	237609184	614409536	703036416	667427008	709149952	679237504	677226880
PC 36:2|PC 18:1_18:1	PC	267545056	611728704	283856480	282219104	508526976	415641184	700470080	750610112	680593536	698391744	635210816	737933056
PC 32:1|PC 16:0_16:1	PC	384104448	885711936	382607136	405013280	638508480	544959232	974472832	1074766848	1084690048	1135179136	1137877120	965173824
PC 34:1|PC 16:0_18:1	PC	400288416	840243264	415837568	446027840	761044736	671528704	1063722176	1128699392	945378816	1040832448	905090880	1377207296
PC 46:4|PC 26:0_20:4	PC	156777	1071868	246818	8704	185053	22266	1578300	2415904	2058615	3201594	2641986	2816477
PC 28:0|PC 14:0_14:0	PC	20004550	92230448	25827026	19172600	40281828	30480150	54165144	48582804	74752376	56031292	85145488	70751688
PC 42:6|PC 20:1_22:5	PC	184041	276565	257517	180980	728527	662055	365318	822860	540516	1764605	869481	1639455
PC 42:7|PC 20:1_22:6	PC	1093768	1892619	744278	484976	583389	630291	1205847	1281319	697101	1194324	465270	2126939
PC 43:1|PC 25:0_18:1	PC	63460	1431656	88063	21681	48193	54716	2766464	3031974	3661244	4367509	4253821	2905193
PC 48:5|PC 26:0_22:5	PC	6721	200430	11834	5038	7856	6609	566704	1381748	825722	1664841	1213531	1282680
PC 35:4|PC 15:0_20:4	PC	2774949	4025209	2345758	2807128	4648572	3357266	2111332	3410216	2997600	3294756	3493229	3390399
PC 34:5|PC 14:0_20:5	PC	1723294	4257558	3900951	1956198	2297196	2536903	1753121	2688368	2710998	3233757	3316465	3599414
PC 44:7|PC 22:1_22:6	PC	140472	351862	191790	55325	38336	32713	93599	277218	171270	414500	142496	413772
PC 44:2|PC 18:1_26:1	PC	579312	8120096	1017779	168746	332885	579749	9933948	13725862	10012740	14522384	14456422	15165841
PC 46:3|PC 26:0_20:3	PC	29742	793820	53366	27061	29659	26891	1727792	2405571	2060577	2392456	2483429	2299141
PC 44:0|PC 18:0_26:0	PC	24128	832258	57412	27017	60250	49625	2667827	3225116	3478136	3990721	5561386	2440026
PC 48:6|PC 26:0_22:6	PC	7119	167370	9352	3670	7448	6175	579001	1153420	643225	1296466	690900	1075276
PC 29:0|PC 14:0_15:0	PC	6631836	21647322	8893660	6777608	14874660	11694815	12787122	14431099	18343168	15552159	33953564	18122106
PC 46:6|PC 24:0_22:6	PC	34632	517706	81759	14049	19181	20605	1040906	2193285	1308764	2714083	1950723	3951156
PC 25:0|PC 12:0_13:0	PC	18206560	4562288	3447167	877127	63616	98613	4300438	851549	919084	878197	1044709	920940
PC 38:0|PC 14:0_24:0	PC	169242	872609	429878	108764	486587	477862	1369505	1882304	2119258	1795717	3031972	5999924
PC 37:3|PC 18:1_19:2	PC	4971381	8952651	5054045	5299954	8909422	8775421	3372795	5746765	3924550	4442794	3431518	5564997
PC 33:3|PC 15:0_18:3	PC	2129102	5202605	2027872	2128936	3892036	3475554	3325899	57798	2501770	4702579	4126647	4452885
PC 32:3|PC 16:1_16:2	PC	7252743	11497800	9206642	5633659	12105197	8815781	9069535	15713042	11878273	17597694	17666822	20866508
PC 46:7|PC 24:1_22:6	PC	56779	419010	70814	9247	16986	11570	313382	736880	443134	1043632	610805	1906750
PC 36:4|PC 16:0_20:4	PC	3089334	9374636	2017029	2170762	9627808	6121410	3642796	7674670	4724890	7319605	946996	5251612
PC 28:1|PC 12:0_16:1	PC	1032399	4929056	1648475	1842308	2245177	1886042	2074158	2746140	3657531	4271322	5464929	4906894
PC 44:6|PC 22:1_22:5	PC	149768	653581	187912	21373	83867	45948	179518	365912	119308	608736	320806	854614
PC 26:0|PC 12:0_14:0	PC	223791	556226	158971	111723	26555	31823	637926	975340	1282822	1329888	2323262	1376573
PC 33:4|PC 16:0_17:4	PC	4421920	8525663	4413104	2999275	6267158	5250454	4593631	4536026	3511184	4405912	2100488	4392084
PC 41:2|PC 18:1_23:1	PC	113241	874504	224176	54880	143099	108651	830722	678849	897088	1155470	1915435	1917652
PC 41:1|PC 23:0_18:1	PC	353414	2851588	520436	338402	1739814	1219485	9577349	9886971	13997858	10911757	16063224	8408410
PC 37:6|PC 15:0_22:6	PC	2512992	8571234	3629740	3343046	5391874	4654500	16721002	10289422	22310968	9448637	11817203	7434019
PC 34:0|PC 17:0_17:0	PC	2987050	8285757	3409383	3777464	6121663	5052664	7993262	8262137	10418721	7870930	13158728	10278909
PC 36:8|PC 18:4_18:4	PC	547836	269209	680176	5970932	5290385	5882164	2757357	887961	100027	2973347	575367	8627077
PC 48:2|PC 18:1_30:1	PC	26659	128293	61523	34871	50587	33637	709539	610468	841789	647663	1338943	550402
PC 46:2|PC 18:1_28:1	PC	23693	539492	34775	18314	35277	31545	1336144	1418958	1397618	1395825	1904647	1695071
PC 34:2|PC 17:1_17:1	PC	7306694	15694995	7242665	7640369	21620310	17557780	14518069	19879094	18835474	17418362	18751818	17447538
PC 45:2|PC 23:0_22:2	PC	7392	64101	29854	25785	21403	22729	401149	204677	612817	305333	742470	205912
PC 46:1|PC 26:0_20:1	PC	10826	408432	20618	12675	18738	17610	1966966	1707713	2593989	2132952	3760634	1703601
PC 32:4|PC 14:0_18:4	PC	1157638	2045721	2636584	1496758	2235728	2158813	4650025	1416581	898571	1919408	1843796	2074107
PC 33:0|PC 16:0_17:0	PC	15278964	51554404	16698592	18093740	49156416	35079452	58533144	13084105	13617101	70475728	14545037	67824000
PC 37:4|PC 17:1_20:3	PC	40227896	121842536	41508800	53310084	130453200	106432656	157542672	177465776	200315056	162609184	212465424	171513600
PC 39:2|PC 18:0_21:2	PC	71527	756177	69585	71539	936326	426336	1594569	944760	1368116	838758	2944422	640280
PC 37:7|PC 15:1_22:6	PC	9899845	27091230	18455646	8900980	9112566	11495864	16125442	14211665	9911779	9236793	18290152	18296184
PC 43:3|PC 26:1_17:2	PC	31341	744149	89006	38258	70273	49024	920905	685748	1373224	877790	1834262	495416
PC 46:4|PC 26:1_20:3	PC	31003	481356	39898	9182	15945	12149	633793	1170967	857636	1355463	1022999	1387399
PC 30:2|PC 15:1_15:1	PC	5083072	249916	2141314	10057348	13699655	14143704	393619	1820606	1322702	1560800	901691	8542790
PC 38:1|PC 15:0_23:1	PC	2244292	14648519	8798565	6816604	5921370	3521482	12130210	13026879	13685621	10713267	11312744	3984336
PC 43:6|PC 22:1_21:5	PC	6618616	20838268	15130003	3237350	1621054	1291678	22124878	9840562	12312013	6697021	8455564	791478
PC 27:0|PC 12:0_15:0	PC	29166276	53096108	34150308	73779376	17365090	21562766	40102584	18146718	21577688	15612923	5639494	1393570
PC 43:5|PC 19:2_24:3	PC	142798	1356534	165068	66382	186782	126275	541357	941610	424647	1311989	1656828	1898279
PC 38:1|PC 18:0_20:1	PC	156994	6149764	166496	178921	3775322	1263987	6928116	3487188	3474234	2503952	7226382	2222444
PC 33:7|PC 15:2_18:5	PC	320185	1455536	256320	238956	1244514	656274	1276395	1514531	545782	913011	265139	613655
PC 32:5|PC 13:1_19:4	PC	247036	309020	243381	336715	380548	495071	115158	230572	114896	390228	199120	454436
PC 35:2|PC 17:0_18:2	PC	2384635	13961079	8647855	6743000	4986465	4270785	11561246	11689868	12766141	10994640	11048188	4934600
PC 39:10|PC 19:5_20:5	PC	659557	3420749	295290	629809	3168146	1739067	2887144	6568820	4570102	6637184	6315432	4687436
PC 33:2|PC 15:1_18:1	PC	7824962	23364980	19750292	4505992	3237977	2471947	22649384	13776554	12164322	10926212	9003826	1666398
PC 24:1|PC 10:0_14:1	PC	9317103	6833956	7110020	6745700	5205549	7272696	8237086	7845345	7114952	10811061	2893919	2682769
PC 39:5|PC 15:1_24:4	PC	530106	819456	476836	526746	165342	201931	318348	1164534	1067998	2045893	2078460	1322286
PC 39:3|PC 17:1_22:2	PC	376323	806851	300018	664005	1489440	981131	885974	1539493	576052	1438026	196048	619414
PC 34:8|PC 16:3_18:5	PC	6392579	22078066	3961664	4269008	15749449	12002457	22389034	26395524	15703575	19370872	13666411	13571875
PC 52:7|PC 26:1_26:6	PC	2821590	319207	595342	2683916	2412830	2683937	153273	432270	163213	651477	71416	2219327
PC 44:5|PC 16:0_28:5	PC	1371496	1282256	715586	1472555	385987	553164	1595581	1407406	1445230	577217	3837007	20796
PC 36:8|PC 17:3_19:5	PC	177727	672115	129789	177667	179676	151942	407325	665005	375109	400774	432459	512809
PC 30:4|PC 15:2_15:2	PC	39409444	21359348	19079138	19874306	14085474	8413611	23900168	5058770	13694998	2539844	4931253	3031701
PC 46:2|PC 27:0_19:2	PC	132898	193718	26141	123239	153676	145534	184555	590602	953691	111374	55970	86298
PE 40:6|PE 18:0_22:6	PE	7674352	11974439	7955212	4756130	10174609	8321053	10800187	19652572	12797066	22416314	13362596	28022508
PE 38:4|PE 18:0_20:4	PE	20512064	39665956	23510988	18371528	42234412	33800504	25423020	35333536	23837656	34156052	28464482	39721216
PE 36:1|PE 18:0_18:1	PE	24492766	81009256	24706804	27999400	72825256	61796488	88357184	107943456	76374192	95206488	93254328	132335768
PE 32:2|PE 16:1_16:1	PE	1215109	1744785	1333842	1063474	1611056	1363819	655231	7107324	4833021	6063249	5782648	6392610
PE 38:3|PE 18:0_20:3	PE	8145659	14231395	4231172	9095894	19569974	16374667	16209948	22548274	13903070	19763334	18439556	23004946
PE 38:5|PE 18:1_20:4	PE	10227071	16200133	11655307	11540692	15914179	13386398	7581566	8767288	6666744	9579033	6718690	12814466
PE 36:3|PE 18:1_18:2	PE	9177661	18669198	8207630	11982651	17983382	17000704	15245405	15626782	15763209	14671195	19863250	12253778
PE 23:4	PE	1209284	4320670	7436533	1164806	3219728	1845460	747096	4137230	828811	4098990	597120	1554138
PE 36:5	PE	980528	2220420	1466281	831271	2053847	1742152	530251	700818	440034	626430	329407	702782
PG 34:2|PG 16:1_18:1	PG	3382099	6068896	3429080	2660504	4647180	4275332	5211716	5775354	3981163	4957538	8395614	7882001
PG 34:1|PG 16:0_18:1	PG	24462100	44835212	17587986	25176436	41540368	37030872	37942048	42674072	46278992	42884040	45240860	37539676
PG 38:4|PG 18:0_20:4	PG	4117926	7651754	5716533	6118991	8622489	9141034	3395784	1245445	3080656	4703722	2074022	3702632
PG 36:1|PG 18:0_18:1	PG	82417376	146134032	74727624	118383872	210624464	181108400	159952400	200772176	181992336	186201264	164093632	193264880
PI 40:6	PI	690937	6059439	1843258	308226	1049903	398503	9100329	9574227	1176866	9027325	10731027	9252428
PI 38:6	PI	1465943	11429449	1885963	695015	4123422	2570188	7187942	8301824	7973552	8783519	9750706	7785774
PI 34:2	PI	1088480	6800582	1844782	481908	1463840	943440	8483542	7791437	7672012	8680157	9815120	10210630
PI 36:3	PI	3213305	13145504	4413024	1428954	4090520	2677045	16943788	16486003	15614625	17695974	21187814	17815772
PI 34:1	PI	5186132	9658000	4925448	2095688	3155798	1781827	13142902	19061098	13184593	23521780	19648606	18669906
PI 36:2	PI	2864902	12927280	4245467	2948955	1906479	1756325	28184022	21933010	25200304	22795848	31114440	20928730
PI 38:5	PI	9848284	59293132	15885733	9712676	40921308	26776282	36218912	33339620	32353772	30629736	41165064	38130592
PI 38:4	PI	10815607	56719964	21739890	22486034	56503160	43461672	44806264	38579352	38805288	35302516	46673836	41657708
PI 32:1	PI	49009	502087	94449	46793	75712	66760	1078833	911881	1025865	791085	1409222	621648
PI 38:3	PI	3256585	18056528	6691986	5535352	12051947	8218660	23001738	16369526	20216258	15593771	19760158	19883540
PI 36:1	PI	68272	270915	162552	245105	36390	44931	3622659	2408788	2760570	2114939	3586254	2465170
PI 36:4	PI	1558653	12729858	3171910	888927	6498698	3038744	8644508	7313274	7185224	6990973	10926966	7893323
PI 37:4	PI	290644	2733726	573956	266417	1874320	1213285	1789125	1817334	1612027	1512900	2430176	1514040
PI 36:5	PI	282097	5332240	583391	193340	1422064	922516	2923038	2675814	3511597	3200908	4743178	2219486
PI 40:5	PI	344440	4218350	1527428	508006	548930	488824	6494820	6875525	4984496	5996946	4258302	5399972
PI 40:7	PI	452968	3570053	662422	40340	265230	86217	3260959	3785188	3571505	3482376	3473120	4303632
PI 32:2	PI	65601	559137	47868	46837	178017	94560	599301	1132742	812574	1263698	1399260	423893
PI 35:3	PI	303633	2041607	231893	542754	1246702	926840	2118536	2760406	2276120	2520478	2707333	2609920
PI 39:7	PI	20709	506508	67162	14554	73829	51660	663213	518071	813158	595049	842201	319452
PI 33:1	PI	1737145	189485	916420	1543751	886623	3460988	890642	11065294	8202864	10255326	1127458	414327
PI 37:5	PI	347347	3218778	520720	1022856	4141521	3172443	1639490	2294870	1841042	1707344	1708677	1559342
PI-Cer 40:8;3O	PI_Cer	453287	182662	180396	569019	249191	310650	230618	151815	204537	108272	172797	271238
PI-Cer 26:3;3O	PI_Cer	118610	60666	84557	545558	414820	392555	563301	437440	288426	420316	336911	621141
PI-Cer 31:6;2O	PI_Cer	396936	106981	97606	528637	581782	548232	289918	736844	357937	562817	360294	998498
PI-Cer 30:5;2O	PI_Cer	67808	74954	53416	147370	101198	72951	167391	458771	347530	111016	402423	338074
PS 38:3|PS 18:0_20:3	PS	823987	2329108	4343925	695761	726063	1024304	2655751	642176	432000	333499	1297124	1619880
PS 36:2|PS 18:1_18:1	PS	1181190	6422121	5032636	610562	2203930	1637094	5020775	1403598	1999174	1162920	4620764	4366836
PS 40:5|PS 18:0_22:5	PS	124139	2006479	139552	263058	1451938	920150	2143424	2931621	2209958	2434223	2267701	1453064
PS 34:1|PS 18:0_16:1	PS	1612693	8093703	5698512	1301896	1856993	1504108	6866679	2695175	4655740	1747888	9196746	6002072
PS 40:6|PS 18:0_22:6	PS	857386	4440576	3886617	354874	885191	520222	3434606	2050957	1734950	1146480	3463540	5274754
PS 36:1|PS 18:0_18:1	PS	13872337	27516054	24246638	11018410	17162218	8290842	24225394	16680853	15089534	14974658	21486224	24600188
PS 38:1|PS 18:0_20:1	PS	3566181	6885386	4243199	3180406	6792769	5825140	5859479	8312636	6925810	6338650	7162675	5435460
SM 41:1;2O|SM 19:1;2O/22:0	SM	234999	705636	416897	417076	431763	462185	657487	523460	723908	566367	740110	615136
SM 44:3;2O|SM 24:1;2O/20:2	SM	219889	2488592	283823	266083	660415	369575	1341812	1507982	1236835	1534552	2646835	1365114
SM 44:1;2O|SM 24:1;2O/20:0	SM	97856	3075615	250697	174606	510585	619133	3614952	2442345	3914784	3053364	4794168	2122380
SM 44:2;2O|SM 14:1;2O/30:1	SM	38655	5090827	562992	311648	1491845	682489	3774106	2336674	4846601	3765684	4501668	3850858
SM 43:1;2O|SM 18:1;2O/25:0	SM	617000	9623918	1141667	958994	4379226	3209530	6428876	8683560	11822071	9656550	13343824	8137022
SM 36:1;2O|SM 18:1;2O/18:0	SM	2536669	8586595	2357084	2631583	6002069	6205360	7966914	10144456	8099298	12494326	8457175	12901583
SM 35:1;2O|SM 18:1;2O/17:0	SM	5368624	16603268	6219939	2880512	8614745	8254622	23954970	9092852	19057334	7436456	19433186	8101928
SM 40:2;2O|SM 18:2;2O/22:0	SM	5817951	34247828	6478676	7797918	22488112	17326820	24364046	23117094	19702576	24560780	24379196	24417032
SM 33:1;2O|SM 17:1;2O/16:0	SM	3141294	21642986	5225070	4197500	11873159	9484764	19607974	20548128	29277530	24281118	43475936	20111472
SM 32:1;2O|SM 16:1;2O/16:0	SM	3702496	29485806	5858827	4186171	15117782	10004493	22928400	24637088	35081260	26556714	40744732	25469996
SM 42:3;2O|SM 18:2;2O/24:1	SM	9637428	56981072	12833320	12083872	25350404	22709314	40633328	41614488	41357224	42788852	50762936	40153272
SM 41:1;2O|SM 18:1;2O/23:0	SM	5137264	51762656	9129146	8733555	31013136	26206196	43780384	44056752	52708808	49339832	56941700	43610816
SM 34:2;2O|SM 18:2;2O/16:0	SM	10597792	49144440	13321795	9020058	23255280	14456209	52702252	62606292	72492320	68398920	108711496	55041244
SM 40:1;2O|SM 18:1;2O/22:0	SM	21829754	155710016	29729088	40450924	112078128	94810216	120522768	111907800	118717504	111428568	132611632	105248720
SM 42:1;2O|SM 18:1;2O/24:0	SM	33549352	248327664	50551308	44175320	150405488	137010768	283359200	228978240	362468320	253705648	362772192	227363296
SM 42:2;2O|SM 18:1;2O/24:1	SM	54738016	415596224	74017992	80779056	224622560	167121920	339269792	340434624	354213536	338937728	498403680	324154528
SM 34:1;2O|SM 18:1;2O/16:0	SM	85583872	363129280	119764448	120146584	266287232	248452848	361482272	338309440	454253600	396552320	477643264	347365856
SM 35:2;2O|SM 15:1;2O/20:1	SM	177647	997914	263090	198041	505104	516184	844664	1571250	1358368	1481322	1861703	1539898
SM 58:3;3O	SM	21934	2373553	65296	14966	217227	209714	1566559	1673906	2615301	2049340	4373788	1179026
SM 34:2;2O|SM 18:1;2O/16:1	SM	118357	543069	85123	58317	182166	189706	558429	446263	421407	344185	1168169	231954
SM 36:4;2O|SM 15:1;2O/21:3	SM	893158	597445	3152876	1384587	1478812	1816033	169334	705050	1059280	1014946	686268	1924091
SM 56:2;3O	SM	6204	764607	10683	9572	63794	42287	375744	205832	702061	700463	1393719	361024
SM 56:3;3O	SM	10103	847808	17638	12601	50826	45416	396616	858598	1108440	886877	2112780	487658
SM 36:2;2O|SM 18:2;2O/18:0	SM	320665	2341276	2185266	633006	357298	452524	285402	2647474	3514865	3935722	3592851	3467155
SM 42:0;2O|SM 18:0;2O/24:0	SM	3752672	28118234	5469595	4912121	15696275	15018647	29520678	25475192	34300696	28607022	39932692	27189986
SM 60:4;3O	SM	10010	496608	16233	4490	28209	19087	458807	358505	760564	634545	1767215	291663
SM 32:2;2O|SM 18:2;2O/14:0	SM	958012	2602178	1085252	712865	875658	633261	1602187	2226211	2637967	2936307	3722514	2970742
SM 38:4;2O|SM 18:1;2O/20:3	SM	111677496	226512928	109159544	109661064	166476944	161770240	196376048	406364896	143974928	223611904	112419656	280027040
SM 58:2;3O	SM	17907	1687612	33923	11119	139482	79418	749490	1044686	1664757	1304776	2699616	511108
SM 60:3;3O	SM	19353	1998922	38549	14215	189302	121068	939814	1412824	2269593	1605238	4235498	825539
SM 42:4;2O|SM 18:2;2O/24:2	SM	346239	1297517	938616	612018	747418	1192768	329152	764186	540270	953490	382975	1168439
SM 44:4;2O|SM 16:1;2O/28:3	SM	107754	1815365	1057895	275319	894788	1282380	870486	2101810	3221605	2404499	3208784	2320618
SM 44:5;2O|SM 14:1;2O/30:4	SM	847480	2858698	2864074	1123873	2119656	2370989	658542	2984952	1486472	2724232	1780541	3257498
SM 42:0;2O|SM 25:0;2O/17:0	SM	133784	2721324	308297	312928	2631262	1421616	3186006	2548416	1946049	1492474	805785	298555
SM 42:6;3O	SM	10268044	20563108	10494598	14847409	25819048	24601560	28450674	33916248	27985934	29523024	31417346	34822924
SM 32:0;3O	SM	155741	680186	165400	76104	1041408	264283	494933	802358	830222	973664	836256	994563
SM 32:5;2O|SM 15:1;2O/17:4	SM	13788504	22795554	21605056	9488041	3411976	2266512	28241332	12568291	21694054	11842141	16315642	3498007
SM 33:2;2O|SM 16:1;2O/17:1	SM	61186	329635	116314	34932	59920	35636	133400	145673	237200	307342	243471	260992
SM 34:2;3O	SM	8535317	25141524	2416782	7404922	18219270	12140113	24284740	20394294	26918858	23174728	27512170	18046996
SM 36:0;3O	SM	18270296	70902352	21442516	24896700	39479420	41461696	79180360	75571440	104888096	80992360	134420624	96585536
SM 30:5;3O	SM	5008989	3280561	3441274	2739426	1928313	1791153	5664591	1694989	3362746	2102419	1511160	1176512
SM 33:2;3O	SM	4847222	15175929	5024866	6609634	15717551	11504648	10980390	8051148	12220412	9078000	13221189	6577692
SM 27:0;2O|SM 14:0;2O/13:0	SM	104093	109419	125900	159640	262418	209278	59002	148070	183860	185577	569649	510191
SM 43:7;2O|SM 15:1;2O/28:6	SM	298520	1412537	551697	292335	477713	387081	1850743	1967718	1559081	1699632	2451017	1380216
SM 23:3;2O|SM 15:3;2O/8:0	SM	343615	3980369	1160806	399168	468285	406183	447500	1103252	2198150	1112806	938759	32324
SM 40:7;2O|SM 14:1;2O/26:6	SM	9022424	23946560	9547225	8976398	2242856	1078514	5178722	25311280	6949326	4464538	6900509	32808510
SM 39:8;3O	SM	501134	1770689	4966734	753767	1374031	1169259	4913566	5611696	6486298	4437056	8304152	3367598
SM 40:5;3O	SM	38041148	72735816	33306144	53679128	100008816	83181080	75534136	93039768	84565280	89488552	79819168	91273104
SM 26:3;2O|SM 18:3;2O/8:0	SM	554240	725396	658159	307525	69718	200003	763840	257432	655480	368831	613492	18039
SM 37:8;3O	SM	113716	1172380	221492	91434	390331	150131	1468140	1862568	1829078	1346654	2362934	1306520
SM 37:2;3O	SM	10064735	10459652	7723484	4620095	8038100	9615747	4462934	7086477	10925988	5166107	9561393	8499396
SM 40:4;3O	SM	21728814	7710055	22070350	28948620	53675812	42508188	66109988	78412624	89908256	73112840	94320304	74314512
SM 28:1;3O	SM	35437924	60803060	39164416	89838352	22787830	27140698	42535008	16868656	23912756	19429226	7435306	1624063
SM 34:0;2O	SM	13842880	16114104	17106246	17212910	41319288	35138156	40426924	40166560	50677412	44429164	49595316	38676044
SM 43:7;3O	SM	257812	441231	152535	194853	322017	337412	164298	261894	528476	621779	1691058	1101025
SM 43:8;2O|SM 17:3;2O/26:5	SM	15842659	52631500	17564416	17273368	31569888	24339584	55079604	57640444	59043620	55536152	72640272	59212732
SM 41:9;2O	SM	45601648	82381784	44076364	55405828	91809584	83693864	76647816	88424512	74362144	87893704	84739264	85576416
SM 21:1;2O	SM	5444880	7129004	6538524	3844225	1112992	2747422	6937536	6134492	7482873	3979884	4459484	157738
SM 51:5;2O|SM 23:0;2O/28:5	SM	369037	50026	91529	599706	106857	121493	72883	185623	147396	53824	32078	32196
SM 42:9;2O|SM 18:3;2O/24:6	SM	311117	877121	1466534	145529	26019	28035	2093713	289402	797713	467615	888821	26097
SM 22:1;3O	SM	331211	1882104	6938290	701763	1353734	2213896	424831	6342280	3244070	7662324	5626660	14104537
SPB 18:1;2O	Sph	547071	7948040	469086	102282	162486	131717	6502374	10050614	7964124	12111088	15634700	4227380
ST 27:1;O	ST	38357156	90301312	36731228	38633404	112429024	79554208	70269728	83710808	80609768	95648544	70348968	105302736
ST 27:2;O	ST	614034	2046421	1170438	606964	1040129	662801	3282937	1771076	3715096	1457311	4653658	1029697
ST 28:1;O	ST	173386	1943937	166939	117918	1362168	628505	2022638	2080941	2063392	1720454	3619958	1586154
ST 28:4;O	ST	22585424	24570238	46736352	14686785	7321923	6619642	31748602	15648828	23989430	16096170	3737858	1050750
ST 28:3;O	ST	188613	599579	558944	131674	1508424	279116	351279	1626331	1914371	989478	2432785	252794
ST 29:2;O	ST	1489801	2333802	1641540	1527261	1803608	1425057	2357564	3668887	1846340	3382216	1824085	1909368
TG 57:3|TG 18:1_19:1_20:1	TG	7356	96792	10193	31250	442544	240843	147930	547747	456825	176549	344061	180737
TG 55:3|TG 18:1_18:1_19:1	TG	28186	152730	75933	556599	3172067	2129835	311112	533326	447384	269235	418237	272195
TG 55:6|TG 17:1_18:1_20:4	TG	33015	432296	45838	334705	2072356	1485461	704492	488844	892336	546164	796080	426430
TG 60:6|TG 18:0_20:1_22:5	TG	6520	89987	11017	115316	602988	587963	376210	982708	583778	667619	880300	580884
TG 50:5|TG 14:0_16:1_20:4	TG	103410	1092020	332690	790322	3863744	2494801	335284	1316187	1339165	689160	1393337	476227
TG 30:0|TG 10:0_10:0_10:0	TG	2950381	1969850	2425810	2700004	1072983	1383900	1603894	1865637	696635	758768	168565	899725
TG 44:3|TG 14:1_14:1_16:1	TG	209685	1186122	327686	322512	458700	640352	1381966	2375944	808070	744784	597693	615872
TG 54:6|TG 16:0_16:0_22:6	TG	51605	1281649	205183	405744	628700	403090	2708637	1505890	1600509	121923	368603	411035
TG 58:7|TG 18:1_18:1_22:5	TG	100818	351147	189071	1499715	7381600	5220768	1253691	2124056	1610187	899178	926243	1135024
TG 49:4|TG 15:1_16:1_18:2	TG	87762	1534128	112933	267075	1128655	571202	2099488	2600453	909018	573518	1280670	570795
TG 62:1|TG 18:0_26:0_18:1	TG	4026	134706	5615	10802	31432	13262	1059720	2171824	1455797	1174854	2415152	601939
TG 52:6|TG 16:1_16:1_20:4	TG	114776	1143463	309047	986572	5795552	4439916	1387572	1598365	1668427	1333894	2120525	863347
TG 53:4|TG 17:1_18:1_18:2	TG	57234	1571778	68984	864201	5535991	4157990	1553739	2824260	1507515	1095124	1668466	967344
TG 59:1|TG 16:0_25:0_18:1	TG	19505	909762	32883	105664	240015	92200	1935882	3298071	1101301	1170128	1827324	686216
TG 57:0|TG 15:0_17:0_25:0	TG	58874	1482149	85143	180110	388446	151260	2743784	2777904	1452086	1110861	1826028	601668
TG 59:2|TG 16:0_18:1_25:1	TG	14554	1101515	25288	57524	266679	90449	1780661	3632020	1455471	1181196	2118712	802542
TG 53:0|TG 16:0_18:0_19:0	TG	111958	1013472	244353	627222	1120993	748890	2667626	2946036	1735164	1090372	1602200	1247315
TG 58:5|TG 18:0_18:1_22:4	TG	17388	357214	24265	801821	3887199	2984882	514199	2830876	2006498	1528746	2528760	2007091
TG 38:1|TG 8:0_14:0_16:1	TG	1311981	2777773	2193410	1479892	1672638	1551978	3242488	2345601	1922152	1157737	1598493	1360511
TG 45:3|TG 14:1_15:1_16:1	TG	207584	1782631	362617	475728	1129285	767470	3085055	2846793	2317304	958420	1734337	832792
TG 56:5|TG 18:1_18:1_20:3	TG	95861	548011	59211	1688833	9424530	6588870	1535122	2933680	2139645	1708044	2112567	1578775
TG 53:3|TG 17:1_18:1_18:1	TG	196528	1762044	187151	1999562	10337498	7426470	1957344	3970592	2111218	1886072	1680408	1490530
TG 58:8|TG 18:1_18:1_22:6	TG	60781	922780	68675	1235689	7538040	5945164	1334552	3585240	2211729	2492212	2491719	1819160
TG 60:3|TG 18:1_18:1_24:1	TG	5753	547735	26280	26652	290638	142296	1543777	3056857	2422058	2138398	3216670	1567738
TG 40:1|TG 8:0_14:0_18:1	TG	671715	2764582	1227350	1035514	1608760	1072058	3623013	3852710	2185952	1570224	1658940	1417507
TG 62:2|TG 18:0_18:1_26:1	TG	8238	345920	7030	11823	33482	15639	1901760	3409672	2709420	2255085	3238503	964891
TG 58:4|TG 18:1_20:1_20:2	TG	30876	608314	25523	475491	3690004	2288196	1542474	3968478	2970066	2560724	2570800	1641074
TG 57:2|TG 18:0_19:1_20:1	TG	44953	1743158	58096	177473	914728	339884	2870246	4705633	2470316	1505076	2922760	1378875
TG 46:1|TG 14:0_16:0_16:1	TG	84617	1354359	288025	93680	259715	367850	5342061	1718404	4558120	809318	2621947	862852
TG 55:0|TG 15:0_16:0_24:0	TG	118611	2920856	232616	486482	1430921	746242	3310790	4805812	2129320	2118310	2337360	1431653
TG 58:6|TG 18:0_18:1_22:5	TG	74629	720815	146194	1836438	9495068	5853442	1741009	4678514	3424216	2868571	3045200	2062489
TG 41:0|TG 12:0_14:0_15:0	TG	524581	3200962	1089930	1046888	1727711	1113689	1951436	5323591	3256204	3199601	3705421	1850757
TG 58:3|TG 18:1_20:1_20:1	TG	18465	949383	11855	142465	1538119	810721	2558036	4460074	3318452	2972235	4673298	1778858
TG 55:2|TG 18:0_18:1_19:1	TG	95788	1901153	287840	600772	2833302	1577962	3315346	4906286	3588318	2672893	3958307	2308022
TG 58:0|TG 16:0_18:0_24:0	TG	23262	1257867	35904	86151	253024	87624	3344063	4672592	2991853	2847592	5054582	1854502
TG 57:1|TG 16:0_25:0_16:1	TG	88307	3022660	123252	445890	712137	611004	4207783	6646299	2578907	2251469	3503797	1722182
TG 54:6|TG 18:2_18:2_18:2	TG	123771	2622568	256256	971403	4091476	2291482	3618777	4702614	3586150	2947586	4935238	2382638
TG 26:0|TG 8:0_8:0_10:0	TG	9331249	3581039	5561542	10993674	3845120	5341608	4271806	6376810	5167700	2799692	1403792	4150587
TG 52:5|TG 16:0_16:1_20:4	TG	272637	2997163	544992	2543516	13905074	9892268	4418778	5302437	4348264	3389077	5401738	2439848
TG 56:7|TG 16:0_18:1_22:6	TG	156468	1739698	173685	2146165	10863160	9323842	2833828	6084898	3713694	4384480	5700636	2898490
TG 56:4|TG 18:1_18:1_20:2	TG	175875	1263241	81595	3011862	18009826	12579980	2335478	5605541	5636217	4493874	3976277	3916013
TG 53:1|TG 17:0_18:0_18:1	TG	190299	3060396	321501	1093679	2803036	1675850	5019198	5424021	4906288	4092851	5461708	3366752
TG 55:1|TG 18:0_19:0_18:1	TG	199634	3601070	375885	853186	1987609	1142003	5570507	7314609	4845528	3600853	4304831	2650582
TG 41:1|TG 12:0_13:0_16:1	TG	274245	2077957	493821	623462	753668	717605	3261360	4125525	16777988	1254164	2063912	958383
TG 54:5|TG 18:1_18:2_18:2	TG	346715	3303493	475514	2730728	13571489	10135709	6281460	5930220	4641886	3759698	5950966	3295813
TG 50:4|TG 16:1_16:1_18:2	TG	382984	5404953	494853	2294379	12426337	8307750	5691618	7891498	4781111	3714890	5148262	2798034
TG 36:0|TG 8:0_10:0_18:0	TG	4379092	8803278	6863415	4013974	4604614	4722902	9776907	6381648	4686228	3731337	2669070	3805491
TG 40:0|TG 10:0_14:0_16:0	TG	1194161	4482072	2822073	2073869	2961182	2553573	8794974	7115660	5252046	2846542	4552726	2872006
TG 60:1|TG 18:0_24:0_18:1	TG	16545	1200677	20568	59900	253103	76798	4601169	6807630	5204002	4122892	9152368	2819843
TG 60:2|TG 18:0_18:1_24:1	TG	17352	1380434	31357	79702	548568	242672	3898653	7983232	5206198	4980566	8702228	3434418
TG 42:1|TG 12:0_14:0_16:1	TG	1371707	6342910	2006284	2038462	3815620	3078357	8199867	9909453	4668118	3759403	4599598	3309701
TG 53:2|TG 16:0_18:1_19:1	TG	345362	3708894	589647	2273165	10059257	6842120	5112278	8276702	6625316	4649270	6241372	3541927
TG 47:3|TG 15:1_16:1_16:1	TG	664806	6914988	931476	1541462	3850223	2366304	8144134	11371876	5321896	3511782	5304262	2886737
TG 44:2|TG 14:0_14:1_16:1	TG	1018616	7409464	1754784	2295998	3768728	3065479	9065140	12263716	5299902	3559797	3082285	3526778
TG 38:0|TG 12:0_12:0_14:0	TG	2201553	7387320	4353098	2917244	3934472	3159290	9585576	8163900	6128485	4173960	5629394	3521884
TG 43:1|TG 14:0_15:0_14:1	TG	795122	8012551	1844398	2245754	3975469	2695936	9813122	8737101	5724448	3270059	9571513	3230006
TG 56:0|TG 16:0_16:0_24:0	TG	141687	3397151	207599	642414	1531225	795700	7323854	10150771	5249468	5212182	9826392	3658950
TG 56:6|TG 16:0_18:1_22:5	TG	320138	3366729	449920	3018969	19982598	14704238	5541910	10139875	7473678	6386303	8127008	5318263
TG 51:3|TG 16:1_17:1_18:1	TG	665991	7395018	891158	2857456	9401515	5391432	9434422	12315602	6825013	4222160	7454898	3166899
TG 28:0|TG 8:0_10:0_10:0	TG	12607838	5179362	9496706	15525558	7308747	7855192	6563195	12379284	8937776	5250328	4801578	7261266
TG 58:2|TG 16:0_18:1_24:1	TG	66149	3130140	60530	216696	1527197	781406	7048593	11454409	9216190	7140424	7433180	4854901
TG 54:2|TG 18:0_18:1_18:1	TG	975770	6676675	1281481	4024952	15242821	11024754	16097914	2365736	1917762	2528598	17132390	17784374
TG 58:1|TG 16:0_24:0_18:1	TG	84439	3303609	136983	377772	1210848	564748	8040524	12990313	9711757	6518111	15674389	5177290
TG 51:1|TG 16:0_17:0_18:1	TG	1094673	8148498	2052933	4701344	10930260	7307734	10935796	15623197	10507312	7075795	9143992	6148349
TG 49:3|TG 16:1_16:1_17:1	TG	997210	11442958	1426290	2486916	7781104	5235596	13089894	18471244	8649842	5983246	8582805	4806624
TG 42:0|TG 12:0_14:0_16:0	TG	1985234	10698496	4339457	4400376	6117466	4683266	17806886	14519629	9399117	5125727	7977010	5271052
TG 52:4|TG 16:1_18:1_18:2	TG	730204	8300403	708364	5660921	30620904	19658554	10413860	14784001	10130901	6268778	12756052	5792534
TG 45:2|TG 14:0_15:1_16:1	TG	1660910	12061608	2426096	3160528	5905131	3696346	13706264	19832600	8571693	5137498	8491687	5030959
TG 56:3|TG 18:1_18:1_20:1	TG	135063	2736474	101136	1483072	59414	7114836	7769824	12340037	12484096	8854656	14112659	8860625
TG 54:0|TG 16:0_18:0_20:0	TG	311549	6024172	341515	1271774	3416752	1673570	11972453	14497571	10081134	8157322	13753309	6404568
TG 43:0|TG 14:0_14:0_15:0	TG	1740575	11045750	4081827	5020552	7763660	4638540	16987204	18002828	10354926	8495600	9489890	6235830
TG 54:4|TG 18:1_18:1_18:2	TG	670922	8671829	774992	7310802	41574016	30243372	12479288	19141976	12170838	10308516	12673626	9221254
TG 56:2|TG 18:0_18:1_20:1	TG	165992	3968911	178501	898960	5195026	2661028	10115111	15648163	15103595	11455568	16093202	9426814
TG 48:3|TG 14:0_16:1_18:2	TG	1529501	16615859	2404281	4008726	15436508	8823961	19256246	25617394	12960033	9289674	13754827	6557100
TG 51:2|TG 16:0_17:1_18:1	TG	1460496	14345875	2245260	5625854	17708888	12791386	16232737	25376456	13213211	11044154	14620173	8954606
TG 56:1|TG 18:0_20:0_18:1	TG	282642	6213342	363241	1038359	3009572	1863955	14189622	20008880	16226805	12721219	23160334	8694676
TG 52:0|TG 16:0_18:0_18:0	TG	566547	6881564	747260	1700942	5256525	2975075	16709716	21270414	18371992	16279157	25566618	13594491
TG 44:1|TG 14:0_16:0_14:1	TG	2929764	21646386	5647082	6669198	15432514	9458275	28978808	31798226	17144048	12424549	18366246	9143163
TG 50:3|TG 16:1_16:1_18:1	TG	1970997	21603368	2513966	8625338	36111292	27022658	23432150	36437180	21261426	15431281	23138510	11030414
TG 50:0|TG 16:0_16:0_18:0	TG	1197606	10482636	2401904	5472771	11271986	7275338	23752624	26546918	24770558	21317940	30311518	15362694
TG 45:1|TG 14:0_15:0_16:1	TG	3579108	30962280	5641380	8612893	18025058	10491748	37511252	51250592	25212382	14983706	24821684	12910282
TG 54:1|TG 18:0_18:0_18:1	TG	729189	10586189	976435	2818700	8266965	5603392	24570764	29086698	32243152	22159152	39530788	21107548
TG 52:1|TG 16:0_18:0_18:1	TG	1432034	11298028	2040418	7022860	19990518	13497084	25164250	25079768	34266796	26641472	34824496	24925674
TG 47:2|TG 15:0_16:1_16:1	TG	5791204	34197668	7255988	10210159	20442320	12837539	39620648	51388704	25949818	18430630	26326036	14787504
TG 44:0|TG 14:0_14:0_16:0	TG	4455460	26176804	10007267	12226700	21354708	11811353	43717616	41696324	28661792	19793502	32773956	15825703
TG 49:2|TG 15:0_16:1_18:1	TG	4966868	33939996	5982010	10987168	26967774	16716088	41423396	53092648	21407554	22326880	27444124	19402348
TG 47:0|TG 15:0_16:0_16:0	TG	5440308	24607174	9500438	16111223	18951238	12972332	50735488	38147772	35236740	20827114	29825310	15281976
TG 45:0|TG 14:0_15:0_16:0	TG	4612654	28054114	9984500	13809540	20390072	12629785	47443028	46189428	33094400	20111392	28361462	16342395
TG 52:3|TG 16:1_18:1_18:1	TG	2236341	22916518	1821600	11374842	64325768	44292456	31033216	43677424	32066246	26176618	40476564	20930960
TG 49:1|TG 15:0_16:0_18:1	TG	3498025	30822800	6338106	11146699	24763524	16472588	43203268	55461440	32524668	21831372	31633250	17813906
TG 54:3|TG 18:1_18:1_18:1	TG	3018600	22027042	3361080	13765447	54374820	39654028	35606852	43346108	39009840	27926368	35359424	23945278
TG 48:0|TG 16:0_16:0_16:0	TG	3859717	30221448	8522580	15489303	24987000	15546901	51321760	57498728	45258836	36095016	50688204	27127506
TG 47:1|TG 15:0_16:0_16:1	TG	6037012	46747616	9491391	16298713	29943782	18991596	61467648	82658424	44303780	28477556	36695720	21502230
TG 48:2|TG 14:0_16:1_18:1	TG	5130014	49286816	7767306	15460681	50814144	33151600	62343684	86173728	46885156	32569664	51365660	25318156
TG 46:0|TG 14:0_16:0_16:0	TG	5293804	35928176	13060957	17672582	29825494	20139074	79915296	61323136	59788296	36383388	59172084	25489664
TG 52:2|TG 16:0_18:1_18:1	TG	3753090	31622562	5300842	19873522	78958536	58144888	52245192	70887184	60665656	43784868	57711416	39781028
TG 50:1|TG 16:0_16:0_18:1	TG	4996291	40266496	7857430	19724602	54317516	35939952	64044184	81163624	66991332	54661616	68691144	43680520
TG 50:2|TG 16:0_16:1_18:1	TG	3609268	50648440	6641811	18285604	77595800	55446836	70799616	102043560	73175080	56120652	89979720	40779080
TG 48:1|TG 14:0_16:0_18:1	TG	5800378	56712180	14278205	25173234	67911984	47465856	107874560	107466288	91626448	58392136	103882960	45177320
TG 56:8|TG 16:1_18:2_22:5	TG	29246	593447	46210	666608	4546574	3358714	492525	989149	955879	731050	1128021	658052
TG 36:1|TG 8:0_10:0_18:1	TG	1139219	2311393	1518165	1010497	952606	1035624	2423401	1943735	819176	470747	1073361	980144
TG 54:7|TG 16:1_18:2_20:4	TG	63854	1359789	76843	964427	6733564	4948890	1351118	2451104	2103872	1701960	2966566	1499122
TG 43:2|TG 13:0_14:1_16:1	TG	4644119	15211771	5161138	6083342	10056759	10083393	2352736	19513238	26159364	20129520	1110687	23059406
TG 46:2|TG 14:0_16:1_16:1	TG	2710670	28184068	4971260	7905042	19353596	12109716	33371206	43468140	21843422	15085983	23026950	12335517
TG 57:4|TG 18:0_18:1_21:3	TG	5281	28122	6004	111685	921749	619672	95732	308832	302977	172665	253722	206754
TG 51:4|TG 16:1_17:1_18:2	TG	68521	1082256	130179	482993	2383196	2252701	1463943	1725166	1215699	692227	483586	528874
TG 42:2|TG 12:0_14:1_16:1	TG	285134	1809225	466262	557288	1035619	860401	2754676	3313460	809353	1173604	1421103	1029716
TG 46:3|TG 14:1_16:1_16:1	TG	714817	5932938	1087616	1672487	3799815	2335212	7174288	9453574	4238532	2708386	4432893	2567344
TG 52:7|TG 16:1_16:1_20:5	TG	30662	191370	68612	128501	1049421	721208	374295	442008	173717	121523	247238	111395
TG 60:10|TG 18:1_20:4_22:5	TG	5788	64853	6084	81415	773976	719308	91538	463519	174411	331806	206696	263718
TG 58:9|TG 18:1_20:4_20:4	TG	14119	147411	19733	351183	2443861	2037061	144343	462016	214843	342006	369575	301296
TG 55:7|TG 16:1_17:1_22:5	TG	13634	223888	20030	70362	500889	415254	340046	240829	231968	367057	1379672	483712
TG 56:1|TG 20:0_20:0_16:1	TG	7224	64403	12511	17757	49094	17066	825264	814839	1117009	477898	2067432	211653
TG 24:0|TG 8:0_8:0_8:0	TG	9572345	8027728	5257864	16206773	10138646	11900623	13501433	18730546	19144578	9693019	8087758	12809226
TG 60:0|TG 16:0_18:0_26:0	TG	6069	161702	6434	15643	38538	14128	807030	1342354	833701	652954	1699773	401228
TG 34:0|TG 8:0_8:0_18:0	TG	3098337	4536524	4055668	3221856	2996945	3351247	2664428	3763911	1749169	1221626	894713	1719802
TG 49:0|TG 16:0_16:0_17:0	TG	1751442	6397664	3388622	7145618	7390696	6019811	12569461	11258300	7880416	2626428	5636073	4578824
TG 59:10|TG 17:1_20:4_22:5	TG	11806	32924	11293	400756	2432912	1714583	83147	724085	253546	374789	157472	406016
TG 53:0|TG 17:0_18:0_18:0	TG	9790	644412	22395	100557	848693	333021	6189584	6082705	8644213	4383766	14635843	2775200
TG 32:1|TG 8:0_8:0_16:1	TG	346621	156123	349564	279040	153470	124579	212135	153025	71824	60143	49531	74497
VAE 24:6	VAE	1010413	730661	1606493	600647	5016302	3759693	4913694	4168957	4627098	4812493	4682228	4897942
VAE 26:6	VAE	358567	3010503	497783	938959	5689088	3649782	1648603	3556147	2416989	3670431	3106438	2499348
VAE 26:5	VAE	852109	4926284	1161396	1269024	6242368	3702627	6077456	10197420	7679328	9468622	10357273	6559620
VAE 24:5	VAE	1469046	7797234	1494056	2546208	11298235	7369824	7022835	9666410	8429274	9132460	11907861	7365187
VAE 24:4	VAE	3415994	17828568	3640114	6402067	24546554	16493054	16241233	21690510	18413044	19272246	21641584	14932524
VAE 26:3	VAE	126974	1798585	167987	272906	2651502	1257739	1618726	2373336	1874426	2425872	3057666	1324764
VAE 23:1	VAE	12744	304538	30487	22195	75502	53157	264725	345939	300096	297810	696103	183728
VAE 26:4	VAE	2332772	9952966	3136078	2464729	13399758	7385963	11548185	14477905	12723523	14241935	17550130	9530914
VAE 20:3	VAE	524318	2190852	656367	804733	1616623	1687766	2545721	2234462	2440627	2247400	2418862	1990670
VAE 26:2	VAE	115066	1629318	151236	27976	131221	86765	1108598	1858481	1970451	2250089	4186326	1598697

## Sheet: T test (FDR)
	t.stat	p.value	-LOG10(p)	FDR < 0.05
PE 36:5	11.743	3.5815e-07	6.4459	0.00017514
PC 44:1|PC 26:0_18:1	-11.352	4.9167e-07	6.3083	0.00017514
PC 41:1|PC 23:0_18:1	-10.943	6.9165e-07	6.1601	0.00017514
PC 46:2|PC 18:1_28:1	-10.433	1.0767e-06	5.9679	0.00017514
DG 40:0|DG 16:0_24:0	-10.213	1.3099e-06	5.8828	0.00017514
PC 46:3|PC 26:0_20:3	-10.2	1.3254e-06	5.8776	0.00017514
PC 46:1|PC 26:0_20:1	-10.171	1.3601e-06	5.8664	0.00017514
PI 36:1	-10.019	1.5626e-06	5.8062	0.00017514
PC 44:0|PC 18:0_26:0	-10.01	1.5747e-06	5.8028	0.00017514
Cer 71:9;4O|Cer 22:1;2O/49:8;2O	-9.7735	1.9601e-06	5.7077	0.00019621
DG 42:0|DG 16:0_26:0	-9.4409	2.6864e-06	5.5708	0.00024446
PC 37:3|PC 18:1_19:2	9.0477	3.9458e-06	5.4039	0.00032914
PC O-44:0	-8.7666	5.2377e-06	5.2809	0.00035737
PC 48:2|PC 18:1_30:1	-8.7452	5.3533e-06	5.2714	0.00035737
PE P-32:1|PE P-16:0_16:1	8.7448	5.3551e-06	5.2712	0.00035737
PC 43:1|PC 25:0_18:1	-8.6741	5.758e-06	5.2397	0.00036023
TG 52:0|TG 16:0_18:0_18:0	-8.5835	6.3228e-06	5.1991	0.0003723
PC 42:1|PC 24:0_18:1	-8.4695	7.1213e-06	5.1474	0.00037808
DG 38:0|DG 16:0_22:0	-8.4621	7.1763e-06	5.1441	0.00037808
TG 60:3|TG 18:1_18:1_24:1	-8.278	8.719e-06	5.0595	0.00043638
PC O-36:2	-7.8421	1.4015e-05	4.8534	0.00062301
PC 33:4|PC 16:0_17:4	7.8402	1.4045e-05	4.8525	0.00062301
PC O-42:2	-7.8231	1.4315e-05	4.8442	0.00062301
PC 42:0|PC 16:0_26:0	-7.7822	1.4983e-05	4.8244	0.00062454
DG 38:1|DG 20:0_18:1	-7.7463	1.5598e-05	4.8069	0.00062454
DG 36:1|DG 18:0_18:1	-7.6589	1.7212e-05	4.7642	0.00066264
PG 38:4|PG 18:0_20:4	7.5671	1.9103e-05	4.7189	0.00070823
PE 38:5|PE 18:1_20:4	7.4093	2.2903e-05	4.6401	0.00081879
DG 42:2|DG 18:1_24:1	-7.3443	2.47e-05	4.6073	0.00083131
TG 54:1|TG 18:0_18:0_18:1	-7.3172	2.5495e-05	4.5936	0.00083131
PI 36:2	-7.3088	2.5745e-05	4.5893	0.00083131
TG 60:1|TG 18:0_24:0_18:1	-7.1711	3.028e-05	4.5188	0.00090468
PE P-36:4|PE P-16:0_20:4	7.1607	3.0657e-05	4.5135	0.00090468
PC 33:2|PC 16:1_17:1	7.1587	3.0728e-05	4.5125	0.00090468
PC 40:1|PC 16:0_24:1	-7.1255	3.1967e-05	4.4953	0.00091427
TG 60:2|TG 18:0_18:1_24:1	-6.9519	3.9381e-05	4.4047	0.0010742
TG 62:2|TG 18:0_18:1_26:1	-6.9451	3.9707e-05	4.4011	0.0010742
PI 32:1	-6.8566	4.4226e-05	4.3543	0.001165
TG 58:0|TG 16:0_18:0_24:0	-6.7562	5.0038e-05	4.3007	0.0012815
TG O-58:5|TG O-18:0_18:1_22:4	-6.7375	5.1207e-05	4.2907	0.0012815
CE 18:3	-6.6194	5.9324e-05	4.2268	0.0014214
TG O-60:6|TG O-18:0_20:0_22:6	-6.6151	5.9639e-05	4.2245	0.0014214
TG O-60:5|TG O-18:0_20:1_22:4	-6.5937	6.1267e-05	4.2128	0.0014262
LPC 24:0/0:0	-6.5134	6.7792e-05	4.1688	0.0015186
TG 56:1|TG 18:0_20:0_18:1	-6.4947	6.942e-05	4.1585	0.0015186
TG O-50:0|TG O-18:0_14:0_18:0	-6.4768	7.1017e-05	4.1486	0.0015186
Cer 69:8;4O|Cer 21:1;2O/48:7;2O	-6.4701	7.1618e-05	4.145	0.0015186
PC O-36:1	-6.4571	7.2821e-05	4.1377	0.0015186
DG O-34:0|DG O-18:0_16:0	-6.4323	7.5158e-05	4.124	0.0015354
PE 38:4|PE 18:0_20:4	6.2482	9.5275e-05	4.021	0.001905
MG 38:0	-6.234	9.7056e-05	4.013	0.001905
PC 48:5|PC 26:0_22:5	-6.1853	0.00010342	3.9854	0.0019908
LPE 18:0	-6.1447	0.00010909	3.9622	0.0020603
DG 40:2|DG 18:1_22:1	-6.1068	0.00011466	3.9406	0.0021254
PC 35:4|PC 15:0_20:4	6.0929	0.00011678	3.9326	0.0021254
TG 62:1|TG 18:0_26:0_18:1	-6.047	0.00012411	3.9062	0.0021278
PS 38:1|PS 18:0_20:1	6.0385	0.00012552	3.9013	0.0021278
DG 30:1|DG 14:0_16:1	6.0294	0.00012704	3.8961	0.0021278
PC 35:3|PC 17:1_18:2	6.0246	0.00012786	3.8933	0.0021278
TG O-58:2|TG O-18:0_18:1_22:1	-6.0215	0.00012839	3.8915	0.0021278
DG 32:2|DG 16:1_16:1	6.014	0.00012967	3.8872	0.0021278
PC 46:4|PC 26:0_20:4	-5.9857	0.00013465	3.8708	0.0021739
PC 34:3|PC 16:1_18:2	5.9565	0.00014002	3.8538	0.0022248
PC 44:3|PC 24:0_20:3	-5.9097	0.00014909	3.8266	0.0022506
PC 48:6|PC 26:0_22:6	-5.8997	0.00015111	3.8207	0.0022506
TG 56:2|TG 18:0_18:1_20:1	-5.8943	0.00015222	3.8175	0.0022506
TG 58:1|TG 16:0_24:0_18:1	-5.8866	0.00015381	3.813	0.0022506
TG 58:2|TG 16:0_18:1_24:1	-5.8815	0.00015487	3.81	0.0022506
CE 20:5	-5.8802	0.00015514	3.8093	0.0022506
NAE 16:2	5.8188	0.0001686	3.7732	0.0024109
LPC 20:0/0:0	-5.8047	0.00017185	3.7649	0.0024177
TG O-52:1|TG O-18:0_16:0_18:1	-5.796	0.0001739	3.7597	0.0024177
TG O-53:0|TG O-17:0_18:0_18:0	-5.7712	0.00017988	3.745	0.0024666
TG O-51:0|TG O-17:0_16:0_18:0	-5.7477	0.00018574	3.7311	0.0025125
PC 36:1|PC 18:0_18:1	-5.6521	0.00021184	3.674	0.002813
PC O-34:3	5.6246	0.00022005	3.6575	0.002813
DG 31:0|DG 15:0_16:0	5.6221	0.00022081	3.656	0.002813
LPC 26:1/0:0	-5.6205	0.00022131	3.655	0.002813
PE P-34:2|PE P-18:1_16:1	5.6117	0.00022402	3.6497	0.002813
TG 60:0|TG 16:0_18:0_26:0	-5.6092	0.00022481	3.6482	0.002813
PE P-38:6|PE P-16:0_22:6	5.5841	0.00023277	3.6331	0.0028766
CE 18:2	-5.5625	0.00023988	3.62	0.0028858
PE 36:3|PE 18:1_18:2	5.5562	0.00024199	3.6162	0.0028858
PE P-35:1|PE P-17:0_18:1	5.5557	0.00024217	3.6159	0.0028858
PC 43:2|PC 18:1_25:1	-5.5079	0.00025892	3.5868	0.0030231
CE 20:4	-5.5056	0.00025972	3.5855	0.0030231
PC 44:2|PC 18:1_26:1	-5.4929	0.00026442	3.5777	0.0030424
PC 46:4|PC 26:1_20:3	-5.4562	0.0002784	3.5553	0.0031669
LPC 22:0/0:0	-5.4424	0.00028386	3.5469	0.0031871
PC O-33:1	5.4358	0.00028655	3.5428	0.0031871
PC O-36:4	5.427	0.00029013	3.5374	0.0031914
TG O-60:6|TG O-18:0_20:1_22:5	-5.4178	0.00029392	3.5318	0.003198
SM 37:8;3O	-5.393	0.00030442	3.5165	0.0032679
PE P-36:5|PE P-16:0_20:5	5.3873	0.00030688	3.513	0.0032679
PC 31:1|PC 15:0_16:1	5.3351	0.00033053	3.4808	0.0034828
Cer 44:2;4O|Cer 20:1;2O/24:1;2O	-5.2677	0.00036399	3.4389	0.0037953
PC O-38:2	-5.2245	0.00038736	3.4119	0.0039852
TG O-60:7|TG O-18:0_20:1_22:6	-5.2195	0.00039016	3.4088	0.0039852
PC 38:1|PC 20:0_18:1	-5.2034	0.00039932	3.3987	0.0040375
TG O-56:2|TG O-18:1_16:0_22:1	-5.1908	0.00040666	3.3908	0.0040706
TG 34:0|TG 8:0_8:0_18:0	5.1782	0.00041414	3.3828	0.0041045
Cer 38:2;2O|Cer 18:2;2O/20:0	-5.1477	0.0004329	3.3636	0.0042483
PC O-31:0	5.138	0.00043905	3.3575	0.0042669
TG O-56:3|TG O-19:1_17:1_20:1	-5.0948	0.00046754	3.3302	0.0044614
PC 40:0|PC 16:0_24:0	-5.0937	0.00046833	3.3294	0.0044614
DG O-40:0|DG O-18:0_22:0	-5.084	0.000475	3.3233	0.0044614
CE 18:4	-5.0813	0.00047689	3.3216	0.0044614
LPE O-20:1	-5.0265	0.00051675	3.2867	0.0047895
DG 40:5|DG 18:0_22:5	-5.0127	0.00052736	3.2779	0.004843
Cer 43:0;3O|Cer 24:0;2O/19:0;O	-5.0062	0.00053247	3.2737	0.0048454
CE 16:1	-4.9863	0.00054828	3.261	0.0049444
PC 42:2|PC 18:1_24:1	-4.9555	0.00057381	3.2412	0.0051285
PC 35:2|PC 17:1_18:1	4.9207	0.00060419	3.2188	0.0052813
TG O-52:0|TG O-18:0_16:0_18:0	-4.9113	0.00061272	3.2127	0.0052813
PC 36:4|PC 18:2_18:2	4.9075	0.00061623	3.2103	0.0052813
PC 36:5|PC 16:1_20:4	4.8929	0.00062969	3.2009	0.0052813
CE 18:0	-4.8919	0.00063071	3.2002	0.0052813
TG 53:0|TG 17:0_18:0_18:0	-4.8892	0.00063321	3.1985	0.0052813
PC 46:5|PC 24:0_22:5	-4.8865	0.00063579	3.1967	0.0052813
TG O-53:1|TG O-19:1_16:0_18:0	-4.8847	0.0006375	3.1955	0.0052813
PC 44:4|PC 24:0_20:4	-4.8837	0.0006384	3.1949	0.0052813
PC 34:2|PC 16:1_18:1	4.8685	0.00065304	3.1851	0.0053581
PC O-34:4	4.8547	0.00066663	3.1761	0.0053954
TG O-54:2|TG O-18:1_16:0_20:1	-4.8491	0.00067224	3.1725	0.0053954
PC O-38:5	4.8476	0.00067375	3.1715	0.0053954
PC 30:0|PC 14:0_16:0	4.8358	0.00068584	3.1638	0.0054486
SM 41:9;2O	4.7958	0.00072825	3.1377	0.005702
Hex2Cer 42:1;2O|Hex2Cer 18:1;2O/24:0	-4.795	0.00072913	3.1372	0.005702
SM 33:2;3O	4.779	0.00074687	3.1268	0.0057856
Cer 33:2;3O|Cer 16:1;2O/17:1;O	4.775	0.00075138	3.1241	0.0057856
DG 28:0|DG 14:0_14:0	4.7356	0.00079737	3.0983	0.0060823
SM 34:2;2O|SM 18:2;2O/16:0	-4.7291	0.0008053	3.094	0.0060823
PC 36:3|PC 18:1_18:2	4.722	0.00081396	3.0894	0.0060823
PC O-36:0	-4.7218	0.00081422	3.0893	0.0060823
TG O-56:1|TG O-18:0_16:0_22:1	-4.7153	0.00082224	3.085	0.0060967
CE 17:0	-4.69	0.0008544	3.0683	0.0062886
TG 54:0|TG 16:0_18:0_20:0	-4.6587	0.0008961	3.0476	0.0065226
PC 45:2|PC 23:0_22:2	-4.6564	0.00089922	3.0461	0.0065226
TG O-54:1|TG O-18:0_18:0_18:1	-4.6461	0.00091346	3.0393	0.0065782
SPB 26:0;2O	4.6202	0.00095026	3.0222	0.0067944
Cer 44:1;2O|Cer 18:1;2O/26:0	-4.6061	0.00097097	3.0128	0.0068534
TG O-55:1|TG O-19:1_16:0_20:0	-4.6053	0.00097222	3.0122	0.0068534
PC 34:4|PC 16:1_18:3	4.5941	0.000989	3.0048	0.0068768
PC 38:4|PC 18:0_20:4	4.5939	0.00098927	3.0047	0.0068768
TG 56:0|TG 16:0_16:0_24:0	-4.5747	0.0010189	2.9919	0.0070338
PC O-40:1	-4.5544	0.0010511	2.9783	0.0072067
DG O-32:0|DG O-16:0_16:0	-4.5409	0.0010732	2.9693	0.0073079
DG 37:1|DG 19:0_18:1	-4.4956	0.0011509	2.939	0.0077839
LPC O-20:0	-4.4818	0.0011758	2.9297	0.0078992
PE P-38:1|PE P-18:0_20:1	4.4703	0.0011968	2.922	0.0079867
LPC O-18:1	-4.4541	0.0012274	2.911	0.0081364
LPE 22:1	-4.4374	0.0012596	2.8998	0.0082949
PC O-38:3	-4.4299	0.0012743	2.8947	0.0083372
PG 34:1|PG 16:0_18:1	4.4167	0.0013008	2.8858	0.0084323
TG O-58:1|TG O-18:0_18:1_22:0	-4.4143	0.0013057	2.8842	0.0084323
PI 36:3	-4.404	0.0013267	2.8772	0.0084647
PC O-38:6	4.4036	0.0013276	2.8769	0.0084647
DG 40:1|DG 16:0_24:1	-4.3746	0.001389	2.8573	0.0087998
TG O-54:0|TG O-18:0_16:0_20:0	-4.3561	0.0014299	2.8447	0.0090019
TG O-54:5|TG O-18:0_14:0_22:5	-4.3403	0.0014657	2.834	0.0091696
PC 26:0|PC 12:0_14:0	-4.3163	0.001522	2.8176	0.0094547
Cer 41:0;3O|Cer 20:0;2O/21:0;O	-4.3129	0.0015301	2.8153	0.0094547
DG O-36:1|DG O-18:0_18:1	-4.305	0.0015492	2.8099	0.0095139
CE 19:0	-4.2967	0.0015696	2.8042	0.0095805
DG 36:2|DG 18:1_18:1	-4.2911	0.0015835	2.8004	0.0096014
CE 16:3	-4.2876	0.0015922	2.798	0.0096014
TG O-51:1|TG O-17:0_16:0_18:1	-4.2613	0.0016595	2.78	0.0099471
TG 58:3|TG 18:1_20:1_20:1	-4.2518	0.0016846	2.7735	0.010037
LPE 20:5	-4.2462	0.0016998	2.7696	0.010068
Cer 43:2;3O|Cer 17:1;2O/26:1;O	4.2361	0.0017271	2.7627	0.010152
DGCC 34:5|DGCC 12:0_22:5	4.2335	0.0017343	2.7609	0.010152
LPC 28:1	-4.2198	0.0017723	2.7515	0.010314
PI 34:2	-4.2115	0.0017957	2.7458	0.010342
PE P-40:7|PE P-18:1_22:6	4.2108	0.0017977	2.7453	0.010342
CE 22:6	-4.2028	0.0018206	2.7398	0.010414
CE 16:2	-4.1895	0.0018594	2.7306	0.010575
TG O-48:0|TG O-18:0_14:0_16:0	-4.1718	0.0019123	2.7184	0.0108
DG 30:0|DG 14:0_16:0	4.1686	0.0019222	2.7162	0.0108
TG 50:0|TG 16:0_16:0_18:0	-4.1657	0.0019312	2.7142	0.0108
TG O-56:0|TG O-18:0_16:0_22:0	-4.1495	0.0019817	2.703	0.01102
TG 55:0;1O|TG 16:0_17:0_22:0;1O	-4.1342	0.0020305	2.6924	0.011226
DG 34:3|DG 16:1_18:2	4.1309	0.0020411	2.6901	0.011226
PC 33:3|PC 15:0_18:3	4.0977	0.0021524	2.6671	0.011774
PI 32:2	-4.0918	0.0021731	2.6629	0.011822
PC 40:2|PC 20:1_20:1	-4.0809	0.002211	2.6554	0.011915
TG O-56:4|TG O-18:0_18:1_20:3	-4.0796	0.002216	2.6544	0.011915
PE P-34:1|PE P-16:0_18:1	4.0766	0.0022265	2.6524	0.011915
LPC 22:1/0:0	-4.0714	0.0022451	2.6488	0.011915
LPC 18:0/0:0	-4.0702	0.0022496	2.6479	0.011915
DGCC 31:6|DGCC 15:2_16:4	4.0585	0.0022919	2.6398	0.012075
PC 37:5|PC 17:1_20:4	4.04	0.0023613	2.6269	0.012375
PC O-38:1	-4.025	0.0024189	2.6164	0.012611
TG 56:1|TG 20:0_20:0_16:1	-4.0056	0.0024958	2.6028	0.012944
Cer 41:4;3O|Cer 19:0;2O/22:4;O	-3.9969	0.0025308	2.5967	0.013059
PC O-40:0	-3.9888	0.0025643	2.591	0.013163
PC 32:5|PC 13:1_19:4	3.9796	0.0026028	2.5846	0.013293
CE 16:0	-3.9712	0.0026381	2.5787	0.013405
Cer 45:6;3O|Cer 23:0;2O/22:6;O	3.9642	0.0026681	2.5738	0.013487
Cer 28:1;3O|Cer 13:0;2O/15:1;O	3.9612	0.0026812	2.5717	0.013487
PI 39:7	-3.9363	0.0027915	2.5542	0.013971
PC O-42:3	-3.9255	0.0028407	2.5466	0.014147
PC 46:6|PC 24:0_22:6	-3.9179	0.002876	2.5412	0.014252
TG O-56:5|TG O-18:0_16:0_22:5	-3.9082	0.002922	2.5343	0.014408
LPE 20:3	-3.8946	0.0029871	2.5247	0.014658
PC O-40:11	-3.8891	0.0030138	2.5209	0.014716
DG 38:2|DG 18:1_20:1	-3.8686	0.0031163	2.5064	0.015143
PC O-44:6	-3.8388	0.0032714	2.4853	0.01582
SM 43:7;2O|SM 15:1;2O/28:6	-3.8306	0.0033157	2.4794	0.015957
LPE 22:6	-3.8112	0.0034226	2.4656	0.016392
SM 35:2;2O|SM 15:1;2O/20:1	-3.7915	0.0035349	2.4516	0.016849
TG O-55:2|TG O-19:0_18:1_18:1	-3.7787	0.0036095	2.4426	0.017124
CE 17:2	-3.7655	0.0036886	2.4331	0.017339
Cer 80:4;4O|Cer 22:1;2O/58:3;2O	-3.7654	0.0036894	2.433	0.017339
PC O-38:0	-3.7604	0.0037197	2.4295	0.017399
PC O-29:0	3.743	0.0038275	2.4171	0.01782
PI 40:5	-3.7371	0.0038648	2.4129	0.01791
PC 38:5|PC 18:1_20:4	3.7099	0.0040422	2.3934	0.018646
PC 43:3|PC 26:1_17:2	-3.7059	0.0040686	2.3906	0.018682
SM 42:4;2O|SM 18:2;2O/24:2	3.6912	0.0041684	2.38	0.019053
VAE 26:2	-3.6854	0.0042088	2.3758	0.01915
CE 15:1	-3.6678	0.0043332	2.3632	0.019563
Cer 34:0;2O|Cer 18:0;2O/16:0	3.667	0.0043385	2.3627	0.019563
Cer 44:5;3O|Cer 14:0;2O/30:5;O	3.6306	0.0046079	2.3365	0.020684
PC O-44:2	-3.6125	0.0047481	2.3235	0.021218
LPE 22:5	-3.6014	0.0048369	2.3154	0.021519
PC O-40:7	3.5986	0.0048589	2.3135	0.021521
LPC 18:1	-3.5953	0.0048863	2.311	0.021547
TG O-50:1|TG O-16:0_16:0_18:1	-3.5835	0.004983	2.3025	0.021877
DG 31:1|DG 15:0_16:1	3.5585	0.005194	2.2845	0.022644
DGCC 26:2|DGCC 13:1_13:1	3.5575	0.0052028	2.2838	0.022644
TG 36:0|TG 8:0_10:0_18:0	3.5166	0.0055696	2.2542	0.024135
TG 38:1|TG 8:0_14:0_16:1	3.5023	0.0057044	2.2438	0.024449
CE 20:0	-3.5018	0.0057096	2.2434	0.024449
PC O-40:5	-3.5012	0.0057154	2.243	0.024449
PC O-40:2	-3.494	0.0057838	2.2378	0.024637
CE 26:0	-3.4827	0.0058941	2.2296	0.025
SPB 18:1;2O	-3.4755	0.0059661	2.2243	0.025143
LPC O-16:0	-3.4736	0.0059853	2.2229	0.025143
PC 31:0|PC 15:0_16:0	3.4718	0.0060031	2.2216	0.025143
TG 40:2;1O|TG 9:0_17:1_14:1;1O	3.4633	0.0060886	2.2155	0.025395
DG O-42:1|DG O-18:0_24:1	-3.4588	0.0061349	2.2122	0.025467
LPE 20:4	-3.4567	0.0061569	2.2106	0.025467
LPE 20:2	-3.4525	0.0061999	2.2076	0.02554
SM 44:1;2O|SM 24:1;2O/20:0	-3.4463	0.0062645	2.2031	0.025612
LPC 16:0	-3.4459	0.0062686	2.2028	0.025612
NAE 16:1	3.4389	0.0063431	2.1977	0.025778
SM 37:2;3O	3.4372	0.0063608	2.1965	0.025778
LPC 20:1/0:0	-3.4182	0.006567	2.1826	0.026506
CE 15:0	-3.3942	0.0068373	2.1651	0.027487
DGCC 32:6|DGCC 14:1_18:5	3.3811	0.0069892	2.1556	0.027985
PC 32:2|PC 16:1_16:1	3.3716	0.0071025	2.1486	0.028325
DGCC 24:3|DGCC 8:0_16:3	3.3481	0.007389	2.1314	0.029348
NAE 16:4	3.3458	0.0074177	2.1297	0.029348
MG 21:1	3.3099	0.0078809	2.1034	0.030954
PC O-34:5	-3.3095	0.0078854	2.1032	0.030954
Cer 43:1;3O|Cer 20:0;2O/23:1;O	-3.3012	0.0079972	2.0971	0.03126
TG O-56:6|TG O-22:5_16:0_18:1	-3.2991	0.0080257	2.0955	0.03126
PC O-38:10	-3.2966	0.0080593	2.0937	0.031269
PC 42:3|PC 24:1_18:2	-3.2868	0.0081938	2.0865	0.031638
LPC 22:6	-3.2851	0.0082177	2.0852	0.031638
PC 32:0|PC 16:0_16:0	3.2779	0.0083182	2.08	0.031784
DGCC 43:9|DGCC 22:4_21:5	3.2778	0.0083191	2.0799	0.031784
PC 44:5|PC 24:1_20:4	-3.2711	0.0084142	2.075	0.032025
CE 23:0	-3.2341	0.0089579	2.0478	0.033965
Cer 34:8;3O|Cer 16:3;2O/18:5;O	3.2259	0.0090834	2.0418	0.034311
PI 40:7	-3.2214	0.0091535	2.0384	0.034321
PC O-34:0	-3.2213	0.0091546	2.0384	0.034321
TG 59:2|TG 16:0_18:1_25:1	-3.2173	0.0092171	2.0354	0.034427
SM 41:1;2O|SM 19:1;2O/22:0	3.1967	0.0095457	2.0202	0.035521
Cer 73:8;4O|Cer 18:3;2O/55:5;2O	-3.1821	0.0097847	2.0095	0.036276
TG 59:1|TG 16:0_25:0_18:1	-3.1757	0.0098908	2.0048	0.036534
CE 24:0	-3.1709	0.0099731	2.0012	0.036702
PI 38:4	3.1664	0.010049	1.9979	0.036845
TG 36:1|TG 8:0_10:0_18:1	3.1497	0.010338	1.9856	0.037704
PC 34:5|PC 14:0_20:5	3.1486	0.010358	1.9847	0.037704
PC 33:1|PC 16:0_17:1	3.1428	0.01046	1.9805	0.037938
Cer 42:1;2O|Cer 18:1;2O/24:0	-3.1341	0.010617	1.974	0.038367
Cer 62:2;4O|Cer 19:1;2O/43:1;2O	3.127	0.010745	1.9688	0.038689
SM 58:4;3O|SM 40:2;2O(FA 18:1)	-3.1218	0.010841	1.9649	0.038895
PC 38:4|PC 18:1_20:3	3.1182	0.010908	1.9623	0.038995
DG 32:1|DG 16:0_16:1	-3.1041	0.011172	1.9519	0.0397
TG O-54:6|TG O-16:0_16:0_22:6	-3.1016	0.01122	1.95	0.0397
DG 35:1|DG 17:0_18:1	-3.1014	0.011224	1.9499	0.0397
DG 42:1|DG 24:0_18:1	-3.0953	0.011342	1.9453	0.039975
PC 37:7|PC 15:1_22:6	3.0812	0.011617	1.9349	0.040712
PC O-32:5	-3.0804	0.011632	1.9343	0.040712
NAE 28:4	3.0547	0.012155	1.9153	0.042393
DG 40:3|DG 18:0_22:3	-3.0392	0.01248	1.9038	0.043174
Cer 43:5;3O|Cer 17:2;2O/26:3;O	-3.0385	0.012494	1.9033	0.043174
TG 57:2|TG 18:0_19:1_20:1	-3.0379	0.012508	1.9028	0.043174
PI 34:1	-3.033	0.012613	1.8992	0.043386
TG O-45:0|TG O-17:0_14:0_14:0	-3.0238	0.012812	1.8924	0.043919
LPC 19:0/0:0	-3.0215	0.012863	1.8907	0.043943
TG O-58:6|TG O-18:0_18:1_22:5	-3.0151	0.013004	1.8859	0.04406
CE 26:1	-3.0151	0.013004	1.8859	0.04406
CE 22:0	-3.014	0.013029	1.8851	0.04406
DGTS 30:6|DGTS 15:3_15:3	3.0109	0.013098	1.8828	0.044145
TG O-56:5|TG O-18:1_18:1_20:3	-3.0088	0.013144	1.8813	0.044153
TG 30:0|TG 10:0_10:0_10:0	3.0047	0.013236	1.8782	0.044184
LPE 17:1	-3.0045	0.013242	1.878	0.044184
LPE 16:1	-2.9975	0.013401	1.8729	0.044566
PC O-40:3	-2.9902	0.013569	1.8674	0.044977
MG 17:4	2.9703	0.014038	1.8527	0.046377
NAE 24:2	2.9534	0.01445	1.8401	0.047581
LPE 18:2	-2.9458	0.014639	1.8345	0.047928
PG 34:2|PG 16:1_18:1	2.944	0.014685	1.8331	0.047928
PC 41:2|PC 18:1_23:1	-2.9426	0.014719	1.8321	0.047928
ST 27:1;O	2.9415	0.014747	1.8313	0.047928
TG O-58:7|TG O-18:0_18:1_22:6	-2.9217	0.015255	1.8166	0.049418
