# Supplementary material for: FADS1/2 control lipid metabolism and ferroptosis susceptibility in triple-negative breast cancer
Source: EMBO Mol Med. 2024 Jun 26;16(7):5. doi: 10.1038/s44321-024-00090-6 (PMC11251055; doi:10.1038/s44321-024-00090-6)
Supplement: Supplementary file 5 — Source data Fig. 1 [file 44321_2024_90_MOESM5_ESM.zip]

Archive with 42 entries (39 files):
- Figure 1/
- __MACOSX/._Figure 1
- Figure 1/1B.xlsx
- __MACOSX/Figure 1/._1B.xlsx
- Figure 1/1F/
- __MACOSX/Figure 1/._1F
- Figure 1/1E.pptx
- __MACOSX/Figure 1/._1E.pptx
- Figure 1/1D/
- __MACOSX/Figure 1/._1D
- Figure 1/1C.pptx
- __MACOSX/Figure 1/._1C.pptx
- Figure 1/1F/.DS_Store
- __MACOSX/Figure 1/1F/._.DS_Store
- Figure 1/1F/1F Bar mortality.xlsx
- __MACOSX/Figure 1/1F/._1F Bar mortality.xlsx
- Figure 1/1F/1F.xlsx
- __MACOSX/Figure 1/1F/._1F.xlsx
- Figure 1/1D/MDA-MB-468 LDs.jpg
- __MACOSX/Figure 1/1D/._MDA-MB-468 LDs.jpg
- Figure 1/1D/HCC1937 LDs.jpg
- __MACOSX/Figure 1/1D/._HCC1937 LDs.jpg
- Figure 1/1D/SUM159 LDs.jpg
- __MACOSX/Figure 1/1D/._SUM159 LDs.jpg
- Figure 1/1D/D2A1-m1 LDs.jpg
- __MACOSX/Figure 1/1D/._D2A1-m1 LDs.jpg
- Figure 1/1D/4T1 LDs.jpg
- __MACOSX/Figure 1/1D/._4T1 LDs.jpg
- Figure 1/1D/67NR LDs.jpg
- __MACOSX/Figure 1/1D/._67NR LDs.jpg
- Figure 1/1D/MDA-MB-231 LDs.jpg
- __MACOSX/Figure 1/1D/._MDA-MB-231 LDs.jpg
- Figure 1/1D/D2A1 LDs.jpg
- __MACOSX/Figure 1/1D/._D2A1 LDs.jpg
- Figure 1/1D/4T07 LDs.jpg
- __MACOSX/Figure 1/1D/._4T07 LDs.jpg
- Figure 1/1D/D2A1-m2 LDs.jpg
- __MACOSX/Figure 1/1D/._D2A1-m2 LDs.jpg
- Figure 1/1D/BT20 LDs.jpg
- __MACOSX/Figure 1/1D/._BT20 LDs.jpg
- Figure 1/1D/MDA-MB-453 LDs.jpg
- __MACOSX/Figure 1/1D/._MDA-MB-453 LDs.jpg
