# Supplementary material for: FADS1/2 control lipid metabolism and ferroptosis susceptibility in triple-negative breast cancer
Source: EMBO Mol Med. 2024 Jun 26;16(7):5. doi: 10.1038/s44321-024-00090-6 (PMC11251055; doi:10.1038/s44321-024-00090-6)
Supplement: Supplementary file 5 — Source data Fig. 1 [file 44321_2024_90_MOESM5_ESM.zip › Figure 1/1B.xlsx]

## Sheet: Foglio1
Fig. 1B Gene Set Enrichment Analysis
			NES
		hallmark glycolysis	2.9
		fatty acyl coa biosynthesis process	2.47
		fatty acyl coa biosynthesis	2.23
		fatty acyl coa metaboic process	2.18
		cell surface receptor signaling pathway	2.12
		wnt ligand biogenesis and trafficking	2.11
		fatty acid metabolism	2.02
		long chain fatty acyl coa metabolic process	2.02
		ATP biosynthetic process	1.96
		monocarboxylic acid catabolic process	1.91
		peroxisomal protein import	1.88
		cholesterol biosynthesis	1.88
		cellular nitrogen compound catabolic process	1.87
		metabolism of lipids	1.85
		peroxisome	1.84
		acetyl coa metabolic process	1.83
		metabolism of polyamines	1.81
		glycolysis gluconeogenesis	1.79
		cellular response to external stimulus	1.78
		fatty acid metabolism	1.78
		glycerophospholipid metabolism	1.74
		fatty acid catabolic process	1.74
		pathways in cancer	1.7
		cellular lipid catabolic process	1.69
		membrane lipid metabolic process	1.68
		pentose phosphate pathway	1.68
		peroxisomal lipid metabolism	1.66
		vegfr2 mediated cell proliferation	1.66
		mitochondrial outer membrane permeabilization	1.65
		wnt signaling pathway	1.65
		cellular response to hypoxia	1.65
		glycolytic process through fructose 6 phosphate	1.63
		cell adesion molecules cam s	1.61
		cell substrate adhesion	1.61
		membrane lipid catabolic process	1.6
