# Supplementary material for: FADS1/2 control lipid metabolism and ferroptosis susceptibility in triple-negative breast cancer
Source: EMBO Mol Med. 2024 Jun 26;16(7):5. doi: 10.1038/s44321-024-00090-6 (PMC11251055; doi:10.1038/s44321-024-00090-6)
Supplement: Supplementary file 5 — Source data Fig. 1 [file 44321_2024_90_MOESM5_ESM.zip › Figure 1/1F/1F Bar mortality.xlsx]

## Sheet: Foglio1
Fig. 1F Bar mortality 4T1 vs 67NR
		67NR
	SB-204990	0.70817	0.484668	0.523565
	TOFA	0.518605	0.479059	0.568663	0.62313	0.697312	0.715191
	TVB3166	0.236031	0.170707	0.210148	0.279865	0.541368	0.421064	0.354426	0.414777	0.342356
	Etomoxir	0.789579	0.831818	0.874058	0.473214
	DGAT1i	0.564197	0.749656	0.82288
	DGAT2i	1.12831	0.856455	1.19086
	ATGLi	1.0174	0.97286	1.16075	1.00227	0.953733	1.13767
		4T1
	SB-204990	0.713562	0.8828	0.881073
	TOFA	0.95242	0.849116	0.9943	0.598221	0.54247	0.656368
	TVB3166	0.219422	0.207917	0.205862	0.480429	0.354283	0.297249	0.262871	0.33089	0.300716
	Etomoxir	0.953555	1.02196	1.05641	0.834437
	DGAT1i	1.01434	0.941928	0.957197
	DGAT2i	0.931004	0.865005	0.799006
	ATGLi	1.07527	1.07697	1.44047	0.979795	0.938231	0.963342
