# Supplementary material for: FADS1/2 control lipid metabolism and ferroptosis susceptibility in triple-negative breast cancer
Source: EMBO Mol Med. 2024 Jun 26;16(7):5. doi: 10.1038/s44321-024-00090-6 (PMC11251055; doi:10.1038/s44321-024-00090-6)
Supplement: Supplementary file 5 — Source data Fig. 1 [file 44321_2024_90_MOESM5_ESM.zip › Figure 1/1F/1F.xlsx]

## Sheet: Foglio1
Fig. 1F single value 67NR vs 4T1
	SB-204990	0.253677
	TOFA	0.165156
	TVB3166	-0.034567
	Etomoxir	0.224422
	DGAT1i	0.258912
	DGAT2i	-0.193535
	ATGLi	0.0382337
