# Supplementary material for: FADS1/2 control lipid metabolism and ferroptosis susceptibility in triple-negative breast cancer
Source: EMBO Mol Med. 2024 Jun 26;16(7):5. doi: 10.1038/s44321-024-00090-6 (PMC11251055; doi:10.1038/s44321-024-00090-6)
Supplement: Supplementary file 6 — Source data Fig. 2 [file 44321_2024_90_MOESM6_ESM.zip]

Archive with 98 entries (90 files):
- Figure 2/
- __MACOSX/._Figure 2
- Figure 2/2H.xlsx
- __MACOSX/Figure 2/._2H.xlsx
- Figure 2/2F.pptx
- __MACOSX/Figure 2/._2F.pptx
- Figure 2/2E.xlsx
- __MACOSX/Figure 2/._2E.xlsx
- Figure 2/.DS_Store
- __MACOSX/Figure 2/._.DS_Store
- Figure 2/2I.xlsx
- __MACOSX/Figure 2/._2I.xlsx
- Figure 2/2N/
- __MACOSX/Figure 2/._2N
- Figure 2/2O/
- __MACOSX/Figure 2/._2O
- Figure 2/2A.pptx
- __MACOSX/Figure 2/._2A.pptx
- Figure 2/2L.xlsx
- __MACOSX/Figure 2/._2L.xlsx
- Figure 2/2M.xlsx
- __MACOSX/Figure 2/._2M.xlsx
- Figure 2/2C/
- __MACOSX/Figure 2/._2C
- Figure 2/2D/
- __MACOSX/Figure 2/._2D
- Figure 2/2J/
- __MACOSX/Figure 2/._2J
- Figure 2/2G.xlsx
- __MACOSX/Figure 2/._2G.xlsx
- Figure 2/2K/
- __MACOSX/Figure 2/._2K
- Figure 2/2N/.DS_Store
- __MACOSX/Figure 2/2N/._.DS_Store
- Figure 2/2N/2N.xlsx
- __MACOSX/Figure 2/2N/._2N.xlsx
- Figure 2/2N/2N.pptx
- __MACOSX/Figure 2/2N/._2N.pptx
- Figure 2/2O/2O.xlsx
- __MACOSX/Figure 2/2O/._2O.xlsx
- Figure 2/2O/RSL3.tif
- __MACOSX/Figure 2/2O/._RSL3.tif
- Figure 2/2O/CTR.tif
- __MACOSX/Figure 2/2O/._CTR.tif
- Figure 2/2C/FADS1 expression TNBC subtypes.xlsx
- __MACOSX/Figure 2/2C/._FADS1 expression TNBC subtypes.xlsx
- Figure 2/2C/FADS2 expression TNBC subtypes.xlsx
- __MACOSX/Figure 2/2C/._FADS2 expression TNBC subtypes.xlsx
- Figure 2/2D/FADS1 expression TNBC subtypes.xlsx
- __MACOSX/Figure 2/2D/._FADS1 expression TNBC subtypes.xlsx
- Figure 2/2D/FADS1:2 correlation analysis LAR subtypes.xlsx
- __MACOSX/Figure 2/2D/._FADS1:2 correlation analysis LAR subtypes.xlsx
- Figure 2/2D/FADS1:2 correlation analysis ALL TNBC subtypes.xlsx
- __MACOSX/Figure 2/2D/._FADS1:2 correlation analysis ALL TNBC subtypes.xlsx
- Figure 2/2D/FADS2 expression TNBC subtypes.xlsx
- __MACOSX/Figure 2/2D/._FADS2 expression TNBC subtypes.xlsx
- Figure 2/2J/67NR NT C11.jpg
- __MACOSX/Figure 2/2J/._67NR NT C11.jpg
- Figure 2/2J/4T1 + RSL3 C11.jpg
- __MACOSX/Figure 2/2J/._4T1 + RSL3 C11.jpg
- Figure 2/2J/4T07 + RSL3 C11.jpg
- __MACOSX/Figure 2/2J/._4T07 + RSL3 C11.jpg
- Figure 2/2J/20220621_4T1 SERES_C11_+RSL3_4T07_NT_2.jpg
- __MACOSX/Figure 2/2J/._20220621_4T1 SERES_C11_+RSL3_4T07_NT_2.jpg
- Figure 2/2J/20220621_4T1 SERES_C11_+RSL3_67NR_+RSL3_1.jpg
- __MACOSX/Figure 2/2J/._20220621_4T1 SERES_C11_+RSL3_67NR_+RSL3_1.jpg
- Figure 2/2J/20220621_4T1 SERES_C11_+RSL3_4T07_+RSL3_1.jpg
- __MACOSX/Figure 2/2J/._20220621_4T1 SERES_C11_+RSL3_4T07_+RSL3_1.jpg
- Figure 2/2J/67NR + RSL3 C11.jpg
- __MACOSX/Figure 2/2J/._67NR + RSL3 C11.jpg
- Figure 2/2J/4T1 NT C11.jpg
- __MACOSX/Figure 2/2J/._4T1 NT C11.jpg
- Figure 2/2J/20220621_4T1 SERES_C11_+RSL3_67NR_NT_1.jpg
- __MACOSX/Figure 2/2J/._20220621_4T1 SERES_C11_+RSL3_67NR_NT_1.jpg
- Figure 2/2J/4T07 NT C11.jpg
- __MACOSX/Figure 2/2J/._4T07 NT C11.jpg
- Figure 2/2K/20230201_4T07_+ERASTIN 1-5micro_24h_C11_4T07_NT_2.jpg
- __MACOSX/Figure 2/2K/._20230201_4T07_+ERASTIN 1-5micro_24h_C11_4T07_NT_2.jpg
- Figure 2/2K/4T1/
- __MACOSX/Figure 2/2K/._4T1
- Figure 2/2K/4T07 + erastin C11.jpg
- __MACOSX/Figure 2/2K/._4T07 + erastin C11.jpg
- Figure 2/2K/4T1 + erastin C11.jpg
- __MACOSX/Figure 2/2K/._4T1 + erastin C11.jpg
- Figure 2/2K/4T1 NT.jpg
- __MACOSX/Figure 2/2K/._4T1 NT.jpg
- Figure 2/2K/4T1 + erastin.jpg
- __MACOSX/Figure 2/2K/._4T1 + erastin.jpg
- Figure 2/2K/20230201_4T07_+ERASTIN 1-5micro_24h_C11_4T07_+ERASTIN 5micro_6 +dapi.jpg
- __MACOSX/Figure 2/2K/._20230201_4T07_+ERASTIN 1-5micro_24h_C11_4T07_+ERASTIN 5micro_6 +dapi.jpg
- Figure 2/2K/4T1 NT C11.jpg
- __MACOSX/Figure 2/2K/._4T1 NT C11.jpg
- Figure 2/2K/4T07 NT C11.jpg
- __MACOSX/Figure 2/2K/._4T07 NT C11.jpg
- Figure 2/2K/4T1/4T1 NT.jpg
- __MACOSX/Figure 2/2K/4T1/._4T1 NT.jpg
- Figure 2/2K/4T1/4T1 + erastin.jpg
- __MACOSX/Figure 2/2K/4T1/._4T1 + erastin.jpg
