# Supplementary material for: FADS1/2 control lipid metabolism and ferroptosis susceptibility in triple-negative breast cancer
Source: EMBO Mol Med. 2024 Jun 26;16(7):5. doi: 10.1038/s44321-024-00090-6 (PMC11251055; doi:10.1038/s44321-024-00090-6)
Supplement: Supplementary file 6 — Source data Fig. 2 [file 44321_2024_90_MOESM6_ESM.zip › Figure 2/2H.xlsx]

## Sheet: Foglio1
Fig. 2H GSH/GSSG ratio 4T1 series
		67NR	67NR + RSL3	4T07	4T07 + RSL3	4T1	4T1 + RSL3
		1	0.782481	1	1.2501	1	1.14982
		1	0.819145	1	1.1361	1	1.25896
		1	0.926007	1	1.13097	1	1.13838
