# Supplementary material for: FADS1/2 control lipid metabolism and ferroptosis susceptibility in triple-negative breast cancer
Source: EMBO Mol Med. 2024 Jun 26;16(7):5. doi: 10.1038/s44321-024-00090-6 (PMC11251055; doi:10.1038/s44321-024-00090-6)
Supplement: Supplementary file 6 — Source data Fig. 2 [file 44321_2024_90_MOESM6_ESM.zip › Figure 2/2E.xlsx]

## Sheet: Foglio1
Fig. 2E PUFA/MUFA ratio 67NR and 4T1
	PC		LPC		PE		LPE
	67NR	4T1	67NR	4T1	67NR	4T1	67NR	4T1
	0.186221	0.226109	0.645268	1.69738	0.784913	0.521942	0.326346	0.893013
	0.222072	0.226354	1.08975	2.12156	0.416337	0.489733	0.561524	1.2967
	0.198244	0.247647	1.18185	2.31169	1.13354	0.437141	1.79149	1.43896
