# Supplementary material for: FADS1/2 control lipid metabolism and ferroptosis susceptibility in triple-negative breast cancer
Source: EMBO Mol Med. 2024 Jun 26;16(7):5. doi: 10.1038/s44321-024-00090-6 (PMC11251055; doi:10.1038/s44321-024-00090-6)
Supplement: Supplementary file 6 — Source data Fig. 2 [file 44321_2024_90_MOESM6_ESM.zip › Figure 2/2I.xlsx]

## Sheet: Foglio1
Fig. 2I DCFDA levels 4T1 series RSL3
		67NR	67NR + RSL3	4T07	4T07 + RSL3	4T1	4T1 + RSL3
		1	1.17543	0.570174	2.58959	3.65702	7.67229
		1	1.13925	0.454648	2.99292	3.29362	5.23349
		1	0.815319	0.693818	2.88851	3.28625	5.7457
