# Supplementary material for: FADS1/2 control lipid metabolism and ferroptosis susceptibility in triple-negative breast cancer
Source: EMBO Mol Med. 2024 Jun 26;16(7):5. doi: 10.1038/s44321-024-00090-6 (PMC11251055; doi:10.1038/s44321-024-00090-6)
Supplement: Supplementary file 6 — Source data Fig. 2 [file 44321_2024_90_MOESM6_ESM.zip › Figure 2/2L.xlsx]

## Sheet: Foglio1
Fig. 2L Tumor volume (mm3)
	Days	Vehicle						RSL3
	0	0	0	0	0	0	0	0	0	0	0	0	0
	8	1.94	6.08	1.94	8.73	1.52	4.54	7.41	7.41	7.41	1.1	1.94	4.54
	10	49	26.14	39.75	39.75	49	35.13	39.75	17.97	31.05	27.44	38.27	49
	12	88.48	95.51	53.62	53.62	81.46	66.82	72.58	55.3	58.24	23.41	84.1	95.51
	13	88.48	131.2	95.51	102.53	207.83	180.34	102.53	81.46	114.38	44.38	116.57	114.38
	15	221.15	116.57	184.56	184.56	247.8	303.12	184.56	115.1	237.28	53.62	137.64	130.62
	18	274.44	144.66	320.34	374.17	328.54	389.23	354.78	251.45	360.1	84.1		274.44
	20	327.73	495.62	652.45	458.12	758.54	531.91	354.78	302.02	360.1	102.53		343.75
	22	458.12	705.5	717.34	864.63	785.07	758.54	406.45	380.56	531.91	144.87		510.29
