# Supplementary material for: FADS1/2 control lipid metabolism and ferroptosis susceptibility in triple-negative breast cancer
Source: EMBO Mol Med. 2024 Jun 26;16(7):5. doi: 10.1038/s44321-024-00090-6 (PMC11251055; doi:10.1038/s44321-024-00090-6)
Supplement: Supplementary file 6 — Source data Fig. 2 [file 44321_2024_90_MOESM6_ESM.zip › Figure 2/2M.xlsx]

## Sheet: Foglio1
Fig. 2M MDA concentration 4T1 RSL3
	CTR	RSL3
	0.341023	1.46183
	1.01112	1.75092
	1.42857	2.02223
	1.21929	2.15865
