# Supplementary material for: FADS1/2 control lipid metabolism and ferroptosis susceptibility in triple-negative breast cancer
Source: EMBO Mol Med. 2024 Jun 26;16(7):5. doi: 10.1038/s44321-024-00090-6 (PMC11251055; doi:10.1038/s44321-024-00090-6)
Supplement: Supplementary file 6 — Source data Fig. 2 [file 44321_2024_90_MOESM6_ESM.zip › Figure 2/2G.xlsx]

## Sheet: Foglio1
Fig. 2G Survival RSL3 4T1 series
	RSL3 (μM)	67NR			4T07			4T1
	NT	1	1	1	1	1	1	1	1	1
	0.05	0.911765	1.08	1.11321	0.831776	0.814286	1.07576	0.878261	0.854545	1.12069
	0.075	0.853333	1.37736	1.37736	0.742857	0.909091	0.757576	0.818182	0.982759	0.763636
	0.1	0.911765	1.09859	1.08	0.242991	0.472527	0.628571	0.217391	0.445545	0.637931
	0.15	0.88	1.11321	0.90566	0.257143	0.515152	0.560606	0.290909	0.62069	0.293103
	0.2	0.426471	0.676056	0.626667	0.0373832	0.0989011	0.171429	0.0956522	0.118812	0.2
	0.5	0	0	0	0	0	0	0	0	0
