# Supplementary material for: FADS1/2 control lipid metabolism and ferroptosis susceptibility in triple-negative breast cancer
Source: EMBO Mol Med. 2024 Jun 26;16(7):5. doi: 10.1038/s44321-024-00090-6 (PMC11251055; doi:10.1038/s44321-024-00090-6)
Supplement: Supplementary file 6 — Source data Fig. 2 [file 44321_2024_90_MOESM6_ESM.zip › Figure 2/2N/2N.xlsx]

## Sheet: Foglio1
Fig. 2N Streptavidin quantification tumor RSL3
	CTR	RSL3
	1.17767	0.49287
	1.84057	0.427447
	0.82828	0.411783
