# Supplementary material for: FADS1/2 control lipid metabolism and ferroptosis susceptibility in triple-negative breast cancer
Source: EMBO Mol Med. 2024 Jun 26;16(7):5. doi: 10.1038/s44321-024-00090-6 (PMC11251055; doi:10.1038/s44321-024-00090-6)
Supplement: Supplementary file 6 — Source data Fig. 2 [file 44321_2024_90_MOESM6_ESM.zip › Figure 2/2O/2O.xlsx]

## Sheet: Foglio1
Fig. 2O PLIN2 quantification IHC tumor RSL3
	CTR	RSL3
	270.484	81.8603
	279.327	90.8662
	271.215	61.3001
	278.398	11.5341
	127.567	0.160403
	283.108	0.06
	99.9778	3.01573
	278.486	27.2004
	76.3411	96.8758
	81.7566	105.98
	67.4766	78.4928
	30.5678	83.0642
	135.474	48.4628
	124.159	92.7908
	107.671	121.8
	117.423	96.6527
	69.0768	105.543
	17.8137	93.9786
	87.1132	89.1568
	39.9412	92.3428
