# Supplementary material for: FADS1/2 control lipid metabolism and ferroptosis susceptibility in triple-negative breast cancer
Source: EMBO Mol Med. 2024 Jun 26;16(7):5. doi: 10.1038/s44321-024-00090-6 (PMC11251055; doi:10.1038/s44321-024-00090-6)
Supplement: Supplementary file 6 — Source data Fig. 2 [file 44321_2024_90_MOESM6_ESM.zip › Figure 2/2C/FADS2 expression TNBC subtypes.xlsx]

## Sheet: Foglio1
Fig. 2C FADS2 expression TNBC subtypes
	LAR	MES	BLIS	IM
	168.904	165.163	106.672	72.6905
	6.0097	22.7277	60.3139	26.2874
	15.0416	60.4268	43.8767	32.6943
	199.899	9.52645	15.3287	37.5718
	7.22447	32.0754	28.6878	3.42149
	178.5	18.9638	126.529	6.17985
	133.642	5.63459	70.9423	14.2021
	109.158	38.8104	25.1476	73.1252
	132.249	8.71745	6.20014	36.7862
	32.7499	11.4914	137.049	59.3027
	79.262	8.78114	47.541	44.9432
	13.9738	10.2067	73.8324	26.7637
	31.1816	5.51162	59.7935	14.2142
	11.9509	3.68912	68.7208	26.545
	136.01	7.59917	38.5663	28.3709
	108.606	29.5122	14.6207	64.7719
	154.076	102.48	137.43	22.2038
	56.4367	74.0139	44.6812	23.0129
	115.411	12.2457	48.5743	16.0565
	109.727	45.1943	150.921	83.9206
	107.618	22.0865	47.113	13.32
	300.814	104.558	101.424	43.7668
	108.066	18.0772	54.6924	19.0825
	105.493	13.874	119.646	12.035
	34.0637	5.07654	20.5939	6.12842
	147.984	6.50298	71.319	34.366
	255.001	55.4214	19.9355	57.2272
	375.766	84.5588	189.078	41.3722
	110.467	11.0284	55.9298	21.7594
	160.846	45.3409	103.471	30.216
	45.8857	37.38	25.5156	5.22547
	46.6701	50.3004	31.3607	1.27148
	451.409	94.6906	70.091	57.8163
	116.745	29.8593	104.773	52.7508
	51.6587	39.4212	21.2538	19.9683
	24.9873	90.9165	5.39509	56.7316
	32.7706	126.134	39.9868	30.4944
	227.63	8.25911	10.5498	13.0573
	14.2112	11.1788	27.1531	113.19
	356.217	10.5331	254.099	14.7015
	155.832	62.497	65.9408	13.25
	55.4707	14.1625	23.884	31.0893
	79.723	44.0457	8.86224	16.7545
	26.6824	20.4175	10.1196	23.8866
	52.7589	27.2107	10.4548	27.187
	103.818	7.70609	60.2803	60.4408
	148.512	43.7345	51.4016	29.9466
	35.0977	40.0039	147.149	21.6239
	121.974	79.7186	104.951	32.5188
	162.266	48.6704	152.81	111.854
	117.866	66.8336	52.2593	38.1687
	61.0051		60.9158	23.1122
	120.398		49.3839	23.0367
	4.67058		62.0459	11.2204
	59.329		85.0018	15.7098
	184.984		86.7825	30.4081
	42.3058		21.7834	6.96658
	13.6654		14.3482	13.2619
	347.291		20.7246	37.0823
	37.9828		98.9673	31.2178
	96.5781		52.0837	28.8669
	50.4134		76.3902	23.4072
	263.399		10.5469	22.6643
	113.684		48.416	10.0689
	44.0877		124.946	114.499
	10.4098		113.487	16.7966
	187.739		8.67711	97.7951
	220.965		73.3478	17.391
	148.013		92.7768	92.8346
	57.5945		44.3381	48.6707
	69.4824		88.5183	122.846
	119.28		104.294	32.0073
	11.1281		17.0735	54.4871
	487.147		49.6717	31.3894
	69.832		32.6856	29.3737
	20.3319		79.0189	159.42
	181.39		8.58754	42.6533
	23.1781		205.306	20.1027
	10.3677		14.8357	24.0159
	123.315		19.2029	82.9607
	125.696		85.3396	26.9644
	30.0173		106.023	41.8014
			100.424	72.7353
			17.5811	68.241
			44.8002	46.3538
			20.6423	89.4655
			29.6263	32.1904
			31.0477
			36.9602
			63.4499
			59.6212
			102.574
			19.0814
			71.6966
			51.5645
			58.587
			8.7851
			93.1748
			11.0503
			43.3697
			79.7505
			59.4183
			45.0448
			16.5005
			133.575
			96.2044
			43.6747
			56.6093
			176.076
			66.1315
			87.9031
			24.3149
			92.0442
			87.0089
			46.5075
			56.5114
			22.3555
			48.4896
			35.5921
			26.9955
			78.2434
			10.853
			45.0892
			166.062
			71.7406
			59.3384
			44.316
			68.1578
			64.4492
			47.7575
			102.933
			73.6164
			106.793
			28.7912
			39.088
			36.5031
			78.1444
			67.1819
