# Supplementary material for: FADS1/2 control lipid metabolism and ferroptosis susceptibility in triple-negative breast cancer
Source: EMBO Mol Med. 2024 Jun 26;16(7):5. doi: 10.1038/s44321-024-00090-6 (PMC11251055; doi:10.1038/s44321-024-00090-6)
Supplement: Supplementary file 6 — Source data Fig. 2 [file 44321_2024_90_MOESM6_ESM.zip › Figure 2/2D/FADS1 expression TNBC subtypes.xlsx]

## Sheet: Foglio1
Fig. 2D FADS1 expression TNBC subtypes
	LAR	MES	BLIS	IM
	7.95375	10.8933	31.6621	13.4998
	2.36918	6.93038	19.057	6.24567
	6.02563	8.8004	11.9514	6.75803
	16.9667	8.72679	5.30082	6.09093
	7.31545	6.59505	9.22299	3.10395
	16.6312	8.19153	15.2142	4.56073
	9.93485	6.5434	11.4307	9.09902
	12.7217	8.27674	3.77384	26.5313
	10.468	3.60381	4.49459	12.1361
	3.67913	8.29783	9.40891	14.8251
	12.5427	3.43245	15.8067	8.72965
	12.5435	5.82804	15.3022	8.63558
	4.09293	6.75426	9.60333	10.5341
	4.43431	5.79625	19.714	10.5347
	12.9637	3.61181	7.85567	5.59687
	10.9137	7.49784	7.41368	9.17144
	11.4854	11.2803	21.941	12.7621
	6.77084	7.94512	8.59272	11.3257
	10.3665	10.0855	18.8743	5.91012
	8.01021	6.2855	22.1627	11.515
	8.1873	3.6557	20.0011	12.9064
	6.45599	12.4479	32.3958	13.9904
	11.0612	5.3185	19.4516	8.90659
	8.11847	7.17233	33.4386	7.55401
	8.01032	5.74711	9.34417	4.71906
	15.8314	4.5544	4.96087	6.84232
	13.899	11.501	5.59316	11.642
	19.1917	12.3019	50.159	7.90764
	14.2962	8.77076	5.60741	7.61053
	6.69914	15.3702	19.3224	8.58407
	5.68005	14.6909	3.71337	3.9332
	7.99038	10.2267	10.6451	2.01664
	19.3627	8.54212	11.0049	14.7368
	6.28123	8.5743	26.005	6.50417
	25.5683	10.1178	5.78069	8.51869
	3.5604	15.6784	4.10276	13.7973
	6.93914	5.36719	3.50002	5.64755
	21.2727	5.4944	6.98539	20.1924
	1.35171	5.82574	5.06869	18.1349
	23.5788	10.9044	12.4889	6.91745
	6.44876	7.74243	9.99982	8.33399
	7.64114	6.91361	6.87567	5.13079
	11.5727	7.41148	5.27937	6.94826
	5.3356	5.55427	3.84926	5.09819
	7.95235	9.94599	7.03798	12.4287
	14.6367	8.51794	11.8154	13.7575
	3.66191	4.51585	16.0079	9.53281
	3.70017	7.25841	9.31278	16.5399
	6.43061	18.2909	15.7255	8.3109
	8.80338	7.63541	24.1764	26.742
	9.59533	10.0015	12.1401	13.0936
	9.6188		17.2856	11.1591
	5.42595		8.38934	9.95963
	3.52568		19.8689	6.29636
	5.32968		8.07292	6.95059
	12.8148		12.0349	9.63578
	3.24085		6.74523	5.28015
	4.68693		7.91597	8.71744
	38.799		2.53265	8.96616
	5.069		16.9404	4.64713
	16.5702		10.8196	12.4286
	9.24466		17.949	10.4016
	40.1809		24.5786	6.6038
	15.9762		10.753	6.31547
	8.81368		16.3918	18.0409
	5.46715		15.9047	15.6219
	23.1473		7.8543	17.287
	51.1617		10.7229	8.26581
	13.4752		9.83147	18.8599
	7.14699		7.90504	15.2183
	6.11228		14.458	21.1166
	8.68792		13.9026	10.6304
	10.5758		8.94352	17.2169
	41.7275		11.1894	7.43835
	26.834		12.8189	7.55071
	6.12076		23.288	18.4324
	12.1939		3.7011	12.2185
	6.13981		31.3589	8.09257
	7.44996		9.04739	8.83399
	11.103		5.11282	7.52172
	14.5342		7.57921	12.6257
	9.03223		10.9946	11.2457
			8.23824	9.26231
			8.9956	9.72867
			7.05324	8.78633
			5.55787	22.0284
			9.97171	11.1784
			9.37946
			14.9312
			6.88104
			15.6283
			7.52293
			5.37914
			19.663
			9.23278
			11.3075
			8.00299
			7.30836
			3.65657
			6.10067
			20.9704
			36.15
			10.7259
			8.55449
			26.6656
			10.3975
			7.84939
			8.32305
			28.8396
			13.9968
			12.3703
			10.4759
			20.4703
			13.7451
			9.03155
			15.4886
			8.17936
			16.3414
			7.81615
			11.6446
			17.9671
			3.62534
			11.6399
			18.4433
			16.0641
			9.05109
			12.7388
			12.4416
			13.0017
			7.48501
			29.7285
			16.1164
			20.4239
			7.54691
			16.801
			10.5572
			21.8098
			15.8291
