# Supplementary material for: FADS1/2 control lipid metabolism and ferroptosis susceptibility in triple-negative breast cancer
Source: EMBO Mol Med. 2024 Jun 26;16(7):5. doi: 10.1038/s44321-024-00090-6 (PMC11251055; doi:10.1038/s44321-024-00090-6)
Supplement: Supplementary file 6 — Source data Fig. 2 [file 44321_2024_90_MOESM6_ESM.zip › Figure 2/2D/FADS1:2 correlation analysis LAR subtypes.xlsx]

## Sheet: Foglio1
Fig. 2D Correlation analysis FADS1/2 LAR subtypes
	FADS1	FADS2
	7.95375	168.904
	2.36918	6.0097
	6.02563	15.0416
	16.9667	199.899
	7.31545	7.22447
	16.6312	178.5
	9.93485	133.642
	12.7217	109.158
	10.468	132.249
	3.67913	32.7499
	12.5427	79.262
	12.5435	13.9738
	4.09293	31.1816
	4.43431	11.9509
	12.9637	136.01
	10.9137	108.606
	11.4854	154.076
	6.77084	56.4367
	10.3665	115.411
	8.01021	109.727
	8.1873	107.618
	6.45599	300.814
	11.0612	108.066
	8.11847	105.493
	8.01032	34.0637
	15.8314	147.984
	13.899	255.001
	19.1917	375.766
	14.2962	110.467
	6.69914	160.846
	5.68005	45.8857
	7.99038	46.6701
	19.3627	451.409
	6.28123	116.745
	25.5683	51.6587
	3.5604	24.9873
	6.93914	32.7706
	21.2727	227.63
	1.35171	14.2112
	23.5788	356.217
	6.44876	155.832
	7.64114	55.4707
	11.5727	79.723
	5.3356	26.6824
	7.95235	52.7589
	14.6367	103.818
	3.66191	148.512
	3.70017	35.0977
	6.43061	121.974
	8.80338	162.266
	9.59533	117.866
	9.6188	61.0051
	5.42595	120.398
	3.52568	4.67058
	5.32968	59.329
	12.8148	184.984
	3.24085	42.3058
	4.68693	13.6654
	38.799	347.291
	5.069	37.9828
	16.5702	96.5781
	9.24466	50.4134
	40.1809	263.399
	15.9762	113.684
	8.81368	44.0877
	5.46715	10.4098
	23.1473	187.739
	51.1617	220.965
	13.4752	148.013
	7.14699	57.5945
	6.11228	69.4824
	8.68792	119.28
	10.5758	11.1281
	41.7275	487.147
	26.834	69.832
	6.12076	20.3319
	12.1939	181.39
	6.13981	23.1781
	7.44996	10.3677
	11.103	123.315
	14.5342	125.696
	9.03223	30.0173
