# Supplementary material for: FADS1/2 control lipid metabolism and ferroptosis susceptibility in triple-negative breast cancer
Source: EMBO Mol Med. 2024 Jun 26;16(7):5. doi: 10.1038/s44321-024-00090-6 (PMC11251055; doi:10.1038/s44321-024-00090-6)
Supplement: Supplementary file 6 — Source data Fig. 2 [file 44321_2024_90_MOESM6_ESM.zip › Figure 2/2D/FADS1:2 correlation analysis ALL TNBC subtypes.xlsx]

## Sheet: Foglio1
Fig. 2D Correlation analysis FADS1/2 ALL TNBC subtypes
	FADS1	FADS2
	7.95375	168.904
	2.36918	6.0097
	6.02563	15.0416
	16.9667	199.899
	7.31545	7.22447
	16.6312	178.5
	9.93485	133.642
	12.7217	109.158
	10.468	132.249
	3.67913	32.7499
	12.5427	79.262
	12.5435	13.9738
	4.09293	31.1816
	4.43431	11.9509
	12.9637	136.01
	10.9137	108.606
	11.4854	154.076
	6.77084	56.4367
	10.3665	115.411
	8.01021	109.727
	8.1873	107.618
	6.45599	300.814
	11.0612	108.066
	8.11847	105.493
	8.01032	34.0637
	15.8314	147.984
	13.899	255.001
	19.1917	375.766
	14.2962	110.467
	6.69914	160.846
	5.68005	45.8857
	7.99038	46.6701
	19.3627	451.409
	6.28123	116.745
	25.5683	51.6587
	3.5604	24.9873
	6.93914	32.7706
	21.2727	227.63
	1.35171	14.2112
	23.5788	356.217
	6.44876	155.832
	7.64114	55.4707
	11.5727	79.723
	5.3356	26.6824
	7.95235	52.7589
	14.6367	103.818
	3.66191	148.512
	3.70017	35.0977
	6.43061	121.974
	8.80338	162.266
	9.59533	117.866
	9.6188	61.0051
	5.42595	120.398
	3.52568	4.67058
	5.32968	59.329
	12.8148	184.984
	3.24085	42.3058
	4.68693	13.6654
	38.799	347.291
	5.069	37.9828
	16.5702	96.5781
	9.24466	50.4134
	40.1809	263.399
	15.9762	113.684
	8.81368	44.0877
	5.46715	10.4098
	23.1473	187.739
	51.1617	220.965
	13.4752	148.013
	7.14699	57.5945
	6.11228	69.4824
	8.68792	119.28
	10.5758	11.1281
	41.7275	487.147
	26.834	69.832
	6.12076	20.3319
	12.1939	181.39
	6.13981	23.1781
	7.44996	10.3677
	11.103	123.315
	14.5342	125.696
	9.03223	30.0173
	10.8933	165.163
	6.93038	22.7277
	8.8004	60.4268
	8.72679	9.52645
	6.59505	32.0754
	8.19153	18.9638
	6.5434	5.63459
	8.27674	38.8104
	3.60381	8.71745
	8.29783	11.4914
	3.43245	8.78114
	5.82804	10.2067
	6.75426	5.51162
	5.79625	3.68912
	3.61181	7.59917
	7.49784	29.5122
	11.2803	102.48
	7.94512	74.0139
	10.0855	12.2457
	6.2855	45.1943
	3.6557	22.0865
	12.4479	104.558
	5.3185	18.0772
	7.17233	13.874
	5.74711	5.07654
	4.5544	6.50298
	11.501	55.4214
	12.3019	84.5588
	8.77076	11.0284
	15.3702	45.3409
	14.6909	37.38
	10.2267	50.3004
	8.54212	94.6906
	8.5743	29.8593
	10.1178	39.4212
	15.6784	90.9165
	5.36719	126.134
	5.4944	8.25911
	5.82574	11.1788
	10.9044	10.5331
	7.74243	62.497
	6.91361	14.1625
	7.41148	44.0457
	5.55427	20.4175
	9.94599	27.2107
	8.51794	7.70609
	4.51585	43.7345
	7.25841	40.0039
	18.2909	79.7186
	7.63541	48.6704
	10.0015	66.8336
	31.6621	106.672
	19.057	60.3139
	11.9514	43.8767
	5.30082	15.3287
	9.22299	28.6878
	15.2142	126.529
	11.4307	70.9423
	3.77384	25.1476
	4.49459	6.20014
	9.40891	137.049
	15.8067	47.541
	15.3022	73.8324
	9.60333	59.7935
	19.714	68.7208
	7.85567	38.5663
	7.41368	14.6207
	21.941	137.43
	8.59272	44.6812
	18.8743	48.5743
	22.1627	150.921
	20.0011	47.113
	32.3958	101.424
	19.4516	54.6924
	33.4386	119.646
	9.34417	20.5939
	4.96087	71.319
	5.59316	19.9355
	50.159	189.078
	5.60741	55.9298
	19.3224	103.471
	3.71337	25.5156
	10.6451	31.3607
	11.0049	70.091
	26.005	104.773
	5.78069	21.2538
	4.10276	5.39509
	3.50002	39.9868
	6.98539	10.5498
	5.06869	27.1531
	12.4889	254.099
	9.99982	65.9408
	6.87567	23.884
	5.27937	8.86224
	3.84926	10.1196
	7.03798	10.4548
	11.8154	60.2803
	16.0079	51.4016
	9.31278	147.149
	15.7255	104.951
	24.1764	152.81
	12.1401	52.2593
	17.2856	60.9158
	8.38934	49.3839
	19.8689	62.0459
	8.07292	85.0018
	12.0349	86.7825
	6.74523	21.7834
	7.91597	14.3482
	2.53265	20.7246
	16.9404	98.9673
	10.8196	52.0837
	17.949	76.3902
	24.5786	10.5469
	10.753	48.416
	16.3918	124.946
	15.9047	113.487
	7.8543	8.67711
	10.7229	73.3478
	9.83147	92.7768
	7.90504	44.3381
	14.458	88.5183
	13.9026	104.294
	8.94352	17.0735
	11.1894	49.6717
	12.8189	32.6856
	23.288	79.0189
	3.7011	8.58754
	31.3589	205.306
	9.04739	14.8357
	5.11282	19.2029
	7.57921	85.3396
	10.9946	106.023
	8.23824	100.424
	8.9956	17.5811
	7.05324	44.8002
	5.55787	20.6423
	9.97171	29.6263
	9.37946	31.0477
	14.9312	36.9602
	6.88104	63.4499
	15.6283	59.6212
	7.52293	102.574
	5.37914	19.0814
	19.663	71.6966
	9.23278	51.5645
	11.3075	58.587
	8.00299	8.7851
	7.30836	93.1748
	3.65657	11.0503
	6.10067	43.3697
	20.9704	79.7505
	36.15	59.4183
	10.7259	45.0448
	8.55449	16.5005
	26.6656	133.575
	10.3975	96.2044
	7.84939	43.6747
	8.32305	56.6093
	28.8396	176.076
	13.9968	66.1315
	12.3703	87.9031
	10.4759	24.3149
	20.4703	92.0442
	13.7451	87.0089
	9.03155	46.5075
	15.4886	56.5114
	8.17936	22.3555
	16.3414	48.4896
	7.81615	35.5921
	11.6446	26.9955
	17.9671	78.2434
	3.62534	10.853
	11.6399	45.0892
	18.4433	166.062
	16.0641	71.7406
	9.05109	59.3384
	12.7388	44.316
	12.4416	68.1578
	13.0017	64.4492
	7.48501	47.7575
	29.7285	102.933
	16.1164	73.6164
	20.4239	106.793
	7.54691	28.7912
	16.801	39.088
	10.5572	36.5031
	21.8098	78.1444
	15.8291	67.1819
	13.4998	72.6905
	6.24567	26.2874
	6.75803	32.6943
	6.09093	37.5718
	3.10395	3.42149
	4.56073	6.17985
	9.09902	14.2021
	26.5313	73.1252
	12.1361	36.7862
	14.8251	59.3027
	8.72965	44.9432
	8.63558	26.7637
	10.5341	14.2142
	10.5347	26.545
	5.59687	28.3709
	9.17144	64.7719
	12.7621	22.2038
	11.3257	23.0129
	5.91012	16.0565
	11.515	83.9206
	12.9064	13.32
	13.9904	43.7668
	8.90659	19.0825
	7.55401	12.035
	4.71906	6.12842
	6.84232	34.366
	11.642	57.2272
	7.90764	41.3722
	7.61053	21.7594
	8.58407	30.216
	3.9332	5.22547
	2.01664	1.27148
	14.7368	57.8163
	6.50417	52.7508
	8.51869	19.9683
	13.7973	56.7316
	5.64755	30.4944
	20.1924	13.0573
	18.1349	113.19
	6.91745	14.7015
	8.33399	13.25
	5.13079	31.0893
	6.94826	16.7545
	5.09819	23.8866
	12.4287	27.187
	13.7575	60.4408
	9.53281	29.9466
	16.5399	21.6239
	8.3109	32.5188
	26.742	111.854
	13.0936	38.1687
	11.1591	23.1122
	9.95963	23.0367
	6.29636	11.2204
	6.95059	15.7098
	9.63578	30.4081
	5.28015	6.96658
	8.71744	13.2619
	8.96616	37.0823
	4.64713	31.2178
	12.4286	28.8669
	10.4016	23.4072
	6.6038	22.6643
	6.31547	10.0689
	18.0409	114.499
	15.6219	16.7966
	17.287	97.7951
	8.26581	17.391
	18.8599	92.8346
	15.2183	48.6707
	21.1166	122.846
	10.6304	32.0073
	17.2169	54.4871
	7.43835	31.3894
	7.55071	29.3737
	18.4324	159.42
	12.2185	42.6533
	8.09257	20.1027
	8.83399	24.0159
	7.52172	82.9607
	12.6257	26.9644
	11.2457	41.8014
	9.26231	72.7353
	9.72867	68.241
	8.78633	46.3538
	22.0284	89.4655
	11.1784	32.1904
