# Supplementary material for: FADS1/2 control lipid metabolism and ferroptosis susceptibility in triple-negative breast cancer
Source: EMBO Mol Med. 2024 Jun 26;16(7):5. doi: 10.1038/s44321-024-00090-6 (PMC11251055; doi:10.1038/s44321-024-00090-6)
Supplement: Supplementary file 7 — Source data Fig. 3 [file 44321_2024_90_MOESM7_ESM.zip]

Archive with 20 entries (18 files):
- Figure 3/
- __MACOSX/._Figure 3
- Figure 3/3B/
- __MACOSX/Figure 3/._3B
- Figure 3/3C.xlsx
- __MACOSX/Figure 3/._3C.xlsx
- Figure 3/.DS_Store
- __MACOSX/Figure 3/._.DS_Store
- Figure 3/3A.bmp
- __MACOSX/Figure 3/._3A.bmp
- Figure 3/3D.xlsx
- __MACOSX/Figure 3/._3D.xlsx
- Figure 3/3E.xlsx
- __MACOSX/Figure 3/._3E.xlsx
- Figure 3/3A.jpg
- __MACOSX/Figure 3/._3A.jpg
- Figure 3/3B/4T07 survival Fer-1, DFOM, RSL3.xlsx
- __MACOSX/Figure 3/3B/._4T07 survival Fer-1, DFOM, RSL3.xlsx
- Figure 3/3B/4T1 survival Fer-1, DFOM, RSL3.xlsx
- __MACOSX/Figure 3/3B/._4T1 survival Fer-1, DFOM, RSL3.xlsx
