# Supplementary material for: FADS1/2 control lipid metabolism and ferroptosis susceptibility in triple-negative breast cancer
Source: EMBO Mol Med. 2024 Jun 26;16(7):5. doi: 10.1038/s44321-024-00090-6 (PMC11251055; doi:10.1038/s44321-024-00090-6)
Supplement: Supplementary file 7 — Source data Fig. 3 [file 44321_2024_90_MOESM7_ESM.zip › Figure 3/3C.xlsx]

## Sheet: Foglio1
Fig. 3C Survival 4T1 series RSL3 ACSL4i
	4T07					4T1
	NT	RSL3	ACSL4i	ACSL4i + RSL3		NT	RSL3	ACSL4i	ACSL4i + RSL3
	1	0.258427	1.08989	0.651685		0.82	0.282609	1.26087	0.73913
	0.79	0.174194	0.849462	0.849462		1.12	0.537037	0.935185	1.02778
	1.22	0.205882	0.911765	0.823529		1.06	0.537037	1.03704	1.09259
