# Supplementary material for: FADS1/2 control lipid metabolism and ferroptosis susceptibility in triple-negative breast cancer
Source: EMBO Mol Med. 2024 Jun 26;16(7):5. doi: 10.1038/s44321-024-00090-6 (PMC11251055; doi:10.1038/s44321-024-00090-6)
Supplement: Supplementary file 7 — Source data Fig. 3 [file 44321_2024_90_MOESM7_ESM.zip › Figure 3/3D.xlsx]

## Sheet: Foglio1
Fig. 3D Survival RSL3 Fer-1, DFOM, ACSL4i D2A1 series
	D2A1-m1
	NT	RSL3	Fer-1	Fer-1 + RSL3	DFOM	DFOM + RSL3	ACSL4i	ACSL4i + RSL3
	0.878049	0.365854	0.980769	0.903846	0.878049	0.585366	1.02439	1.12195
	1.21951	0.365854	1.05128	0.711538	0.853659	1.07317	1	1.2439
	0.804878	0.560976	0.846847	0.858974	0.97561	0.609756	0.95122	1.14634
	1	0.474359
	1.05	0.279279
	0.93	0.390625
	D2A1-m2
	NT	RSL3	Fer-1	Fer-1 + RSL3	DFOM	DFOM + RSL3	ACSL4i	ACSL4i + RSL3
	1	0.282609	1.06522	0.76087	0.871622	0.77027	0.912162	1.09459
	1.05	0.113402	0.973684	0.73913	1.01351	0.871622	0.952703	1.37838
	0.91	0.210526	0.852632	0.789474	0.77027	0.668919	0.952703	1.17568
	0.810811	0.040541
	1.15541	0.060811
	1.03378	0.02027
