# Supplementary material for: FADS1/2 control lipid metabolism and ferroptosis susceptibility in triple-negative breast cancer
Source: EMBO Mol Med. 2024 Jun 26;16(7):5. doi: 10.1038/s44321-024-00090-6 (PMC11251055; doi:10.1038/s44321-024-00090-6)
Supplement: Supplementary file 7 — Source data Fig. 3 [file 44321_2024_90_MOESM7_ESM.zip › Figure 3/3E.xlsx]

## Sheet: Foglio1
Fig. 3E Survival hTNBC RSL3, Fer-1, DFOM, ACSL4i
	MDA-MB-231
	NT	RSL3	Fer-1	Fer-1 + RSL3	DFOM	DFOM + RSL3	ACSL4i	ACSL4i + RSL3
	1	0.047619	1.38461	1	0.906977	0.767442	1.25581	0.55814
	1	0.285714	0.538462	0.769231	0.976744	0.418605	1.18605	0.27907
	0.923077	0.153846	0.692308	0.538462	0.697674	0.906977	0.837209	0.906977
	0.923077	0.236842	0.552632	0.710526
	0.947368	0.236842	0.789474	0.710526
	1.18421	0.315789	0.789474	0.631579
	1.01887	0.257143
	1.0625	0.171429
	0.985714	0.226415
	MDA-MB-468
	NT	RSL3	Fer-1	Fer-1 + RSL3	DFOM	DFOM + RSL3	ACSL4i	ACSL4i+RSL3
	0.967742	0.145161	1.09091	0.870968	0.822581	0.822581	1.09091	0.857143
	1.1129	0.193548	0.857143	0.919355	0.919355	1.06452	1.09091	0.935065
	0.919355	0.048387	1.01299	0.967742	0.870968	0.629032	1.55844	0.896104
	SUM159
	NT	RSL3	Fer-1	Fer-1+RSL3	DFOM	DFOM+RSL3	ACSL4i	ACSL4i+RSL3
	1.06195	0.451327	0.926829	1.36585	0.926829	0.926829	0.634146	0.97561
	1.0885	0.371681	1.02439	0.926829	0.97561	0.926829	0.780488	0.878049
	0.849558	0.238938	1.51219	0.926829	0.878049	1.02439	1.17073	0.829268
	MDA-MB-453
	NT	RSL3	Fer-1	Fer-1 + RSL3	DFOM	DFOM + RSL3	ACSL4i	ACSL4i + RSL3
	1.0274	0.410959	1.06849	0.876923	0.821918	0.739726	0.821918	0.90411
	0.863014	0.507692	0.780822	0.876923	0.69863	0.784615	0.739726	0.945205
	1.10959	0.415385	0.863014	0.784615	0.821918	1.10769	0.90411	0.69863
