# Supplementary material for: FADS1/2 control lipid metabolism and ferroptosis susceptibility in triple-negative breast cancer
Source: EMBO Mol Med. 2024 Jun 26;16(7):5. doi: 10.1038/s44321-024-00090-6 (PMC11251055; doi:10.1038/s44321-024-00090-6)
Supplement: Supplementary file 7 — Source data Fig. 3 [file 44321_2024_90_MOESM7_ESM.zip › Figure 3/3B/4T07 survival Fer-1, DFOM, RSL3.xlsx]

## Sheet: Foglio1
Fig. 3B 4T07 survival Fer-1, DFOM, RSL3
	NT	RSL3	Fer-1	Fer-1 + RSL3	DFOM	DFOM + RSL3
	0.99	0.652174	0.869565	1.13043	1.02247	0.94382
	1.02	0.04	1.16	1.44	0.8	0.84
	0.99	0.258427	0.921348	0.752809	1.07865	0.94382
