# Supplementary material for: FADS1/2 control lipid metabolism and ferroptosis susceptibility in triple-negative breast cancer
Source: EMBO Mol Med. 2024 Jun 26;16(7):5. doi: 10.1038/s44321-024-00090-6 (PMC11251055; doi:10.1038/s44321-024-00090-6)
Supplement: Supplementary file 7 — Source data Fig. 3 [file 44321_2024_90_MOESM7_ESM.zip › Figure 3/3B/4T1 survival Fer-1, DFOM, RSL3.xlsx]

## Sheet: Foglio1
Fig. 3B 4T1 survival Fer-1, DFOM, RSL3
	NT	RSL3	Fer-1	Fer-1 + RSL3	DFOM	DFOM + RSL3
	1.2	0.222222	0.909091	1.02273	0.632075	0.641509
	0.8	0.566038	0.84127	0.825397	1.1087	1.26087
	0.99	0.282609	0.928571	0.912698	0.978723	0.914894
	1.01	0.510638	0.886792	0.933962
