# Supplementary material for: FADS1/2 control lipid metabolism and ferroptosis susceptibility in triple-negative breast cancer
Source: EMBO Mol Med. 2024 Jun 26;16(7):5. doi: 10.1038/s44321-024-00090-6 (PMC11251055; doi:10.1038/s44321-024-00090-6)
Supplement: Supplementary file 8 — Source data Fig. 4 [file 44321_2024_90_MOESM8_ESM.zip]

Archive with 68 entries (64 files):
- Figure 4/
- __MACOSX/._Figure 4
- Figure 4/4E.xlsx
- __MACOSX/Figure 4/._4E.xlsx
- Figure 4/.DS_Store
- __MACOSX/Figure 4/._.DS_Store
- Figure 4/4C.xlsx
- __MACOSX/Figure 4/._4C.xlsx
- Figure 4/4B.xlsx
- __MACOSX/Figure 4/._4B.xlsx
- Figure 4/4D/
- __MACOSX/Figure 4/._4D
- Figure 4/4A.xlsx
- __MACOSX/Figure 4/._4A.xlsx
- Figure 4/4H/
- __MACOSX/Figure 4/._4H
- Figure 4/4F.xlsx
- __MACOSX/Figure 4/._4F.xlsx
- Figure 4/4G/
- __MACOSX/Figure 4/._4G
- Figure 4/4D/.DS_Store
- __MACOSX/Figure 4/4D/._.DS_Store
- Figure 4/4D/4T1 + RSL3 C11.jpg
- __MACOSX/Figure 4/4D/._4T1 + RSL3 C11.jpg
- Figure 4/4D/4T1 + SC-26196 C11.jpg
- __MACOSX/Figure 4/4D/._4T1 + SC-26196 C11.jpg
- Figure 4/4D/4T07 + SC-26196 C11.jpg
- __MACOSX/Figure 4/4D/._4T07 + SC-26196 C11.jpg
- Figure 4/4D/4T07 + RSL3 C11.jpg
- __MACOSX/Figure 4/4D/._4T07 + RSL3 C11.jpg
- Figure 4/4D/4T1 + CP-24879 + RSL3 C11.jpg
- __MACOSX/Figure 4/4D/._4T1 + CP-24879 + RSL3 C11.jpg
- Figure 4/4D/4T07 + SC-26196 + RSL3 C11.jpg
- __MACOSX/Figure 4/4D/._4T07 + SC-26196 + RSL3 C11.jpg
- Figure 4/4D/4T1 + CP-24879 C11.jpg
- __MACOSX/Figure 4/4D/._4T1 + CP-24879 C11.jpg
- Figure 4/4D/4T07 + CP-24879 C11.jpg
- __MACOSX/Figure 4/4D/._4T07 + CP-24879 C11.jpg
- Figure 4/4D/4T1 NT C11.jpg
- __MACOSX/Figure 4/4D/._4T1 NT C11.jpg
- Figure 4/4D/4T07 + CP-24879 + RSL3 C11.jpg
- __MACOSX/Figure 4/4D/._4T07 + CP-24879 + RSL3 C11.jpg
- Figure 4/4D/4T07 NT C11.jpg
- __MACOSX/Figure 4/4D/._4T07 NT C11.jpg
- Figure 4/4D/4T1 + SC-26196 + RSL3 C11.jpg
- __MACOSX/Figure 4/4D/._4T1 + SC-26196 + RSL3 C11.jpg
- Figure 4/4H/MDA-MB-231 NT + RSL3_C11.jpg
- __MACOSX/Figure 4/4H/._MDA-MB-231 NT + RSL3_C11.jpg
- Figure 4/4H/MDA-MB-231 SC-26196 + RSL3_C11.jpg
- __MACOSX/Figure 4/4H/._MDA-MB-231 SC-26196 + RSL3_C11.jpg
- Figure 4/4H/MDA-MB-231 CP-24879_C11.jpg
- __MACOSX/Figure 4/4H/._MDA-MB-231 CP-24879_C11.jpg
- Figure 4/4H/MDA-MB-231 SC-26196_C11.jpg
- __MACOSX/Figure 4/4H/._MDA-MB-231 SC-26196_C11.jpg
- Figure 4/4H/MDA-MB-231 NT_C11.jpg
- __MACOSX/Figure 4/4H/._MDA-MB-231 NT_C11.jpg
- Figure 4/4H/MDA-MB-231 CP-24879 + RSL3_C11.jpg
- __MACOSX/Figure 4/4H/._MDA-MB-231 CP-24879 + RSL3_C11.jpg
- Figure 4/4G/MDA-MB-453 lipid peroxidation flow cytometry RSL3, SC-26106, CP-24879.xlsx
- __MACOSX/Figure 4/4G/._MDA-MB-453 lipid peroxidation flow cytometry RSL3, SC-26106, CP-24879.xlsx
- Figure 4/4G/MDA-MB-231 lipid peroxidation flow cytometry RSL3, SC-26106, CP-24879.xlsx
- __MACOSX/Figure 4/4G/._MDA-MB-231 lipid peroxidation flow cytometry RSL3, SC-26106, CP-24879.xlsx
- Figure 4/4G/MDA-MB-468 lipid peroxidation flow cytometry RSL3, SC-26106, CP-24879.xlsx
- __MACOSX/Figure 4/4G/._MDA-MB-468 lipid peroxidation flow cytometry RSL3, SC-26106, CP-24879.xlsx
- Figure 4/4G/SUM159 lipid peroxidation flow cytometry RSL3, SC-26106, CP-24879.xlsx
- __MACOSX/Figure 4/4G/._SUM159 lipid peroxidation flow cytometry RSL3, SC-26106, CP-24879.xlsx
- Figure 4/4G/4F.xlsx
- __MACOSX/Figure 4/4G/._4F.xlsx
