# Supplementary material for: FADS1/2 control lipid metabolism and ferroptosis susceptibility in triple-negative breast cancer
Source: EMBO Mol Med. 2024 Jun 26;16(7):5. doi: 10.1038/s44321-024-00090-6 (PMC11251055; doi:10.1038/s44321-024-00090-6)
Supplement: Supplementary file 8 — Source data Fig. 4 [file 44321_2024_90_MOESM8_ESM.zip › Figure 4/4E.xlsx]

## Sheet: Foglio1
Fig. 4E 4T1 series lipid peroxidation flow cytometry rescue RSL3 SC-26196, CP-24879
	4T07
	NT	RSL3	SC-26196	SC-26196 + RSL3	CP-24879	CP-24879+ RSL3
	0.959091	20.2818	1.19091	7.55455	1.01364	3.73636
	1.03636	21.0909	1.07727	6.12273	1.00455	4.35909
	1.00455	20.8045	1.08636	6.48182	1.01364	4.39545
	4T1
	NT	RSL3	SC-26196	SC-26196 + RSL3	CP-24879	CP-24879+ RSL3
	1.01081	7.02703	1.02703	2.03784	1.11892	1.90811
	1.01622	6.93514	1.02703	2	1.05405	1.94595
	0.972973	7.21081	0.983784	1.88108	1.0973	1.8973
