# Supplementary material for: FADS1/2 control lipid metabolism and ferroptosis susceptibility in triple-negative breast cancer
Source: EMBO Mol Med. 2024 Jun 26;16(7):5. doi: 10.1038/s44321-024-00090-6 (PMC11251055; doi:10.1038/s44321-024-00090-6)
Supplement: Supplementary file 8 — Source data Fig. 4 [file 44321_2024_90_MOESM8_ESM.zip › Figure 4/4C.xlsx]

## Sheet: Foglio1
Fig. 4C hTNBC survival rescue RSL3 SC-26196, CP-24879, CAY10566
	MDA-MB-468
	NT	RSL3	SC-26196	SC-26196+RSL3	CP-24879	CP-24879+RSL3	CAY10566	CAY10566+RSL3
	0.967742	0.145161	0.774194	0.974026	0.629032	0.935065	1.24675	0.38961
	1.1129	0.193548	0.919355	0.974026	0.967742	0.935065	0.818182	0.311688
	0.919355	0.0483871	0.677419	1.12987	0.725806	0.818182	0.935065	0.116883
	MDA-MB-231
	NT	RSL3	SC-26196	SC-26196 + RSL3	CP-24879	CP-24879 + RSL3	CAY10566	CAY10566 + RSL3
	1.04651	0.0697674	0.906977	0.55814	0.767442	0.488372	0.622642	0.169811
	1.11628	0.0697674	0.55814	0.767442	0.837209	0.418605	0.679245	0.283019
	0.837209	0.209302	0.697674	0.767442	0.627907	0.697674	0.849057	0.339623
	0.767442	0.348837
	1.18605	0.27907
	1.04651	0.257143
	SUM159
	NT	RSL3	SC-26196	SC-26196+RSL3	CP-24879	CP-24879+RSL3	CAY10566	CAY10566+RSL3
	0.97561	0.439024	1.51219	1.02439	1.60976	1.02439	1.38053	0.079646
	0.926829	0.585366	1.02439	0.926829	1.31707	1.26829	0.849557	0.106195
	1.02439	0.390244	0.926829	1.11504	1.21951	1.02439	1.0885	0.212389
	MDA-MB-453
	NT	RSL3	SC-26196	SC-26196 + RSL3	CP-24879	CP-24879 + RSL3	CAY19566	CAY10566 + RSL3
	1.05405	0.567568	0.972973	0.891892	1.0274	0.891892	0.969231	0.507692
	0.972973	0.486486	1.7027	0.876923	0.945206	1.13514	0.784615	0.507692
	0.972973	0.534247	1.37838	1.05405	1.06849	0.945205	1.06154	0.461538
