# Supplementary material for: FADS1/2 control lipid metabolism and ferroptosis susceptibility in triple-negative breast cancer
Source: EMBO Mol Med. 2024 Jun 26;16(7):5. doi: 10.1038/s44321-024-00090-6 (PMC11251055; doi:10.1038/s44321-024-00090-6)
Supplement: Supplementary file 8 — Source data Fig. 4 [file 44321_2024_90_MOESM8_ESM.zip › Figure 4/4B.xlsx]

## Sheet: Foglio1
Fig. 4B D2A1 series survival RSL3 SC-26196, CP-24879, CAY105566
	D2A1-m1
	NT	RSL3	SC-26196	SC-26196 + RSL3	CP-24879	CP-24879 + RSL3	CAY10566	CAY10566 + RSL3
	1.04	0.474359	0.961538	0.730769	1.02564	0.820513	1.2439	0.0731707
	1	0.279279	0.855856	0.720721	0.855856	0.576577	1.2439	0.0731707
	0.96	0.390625	0.875	0.84375	1.0625	1.03125	1.04878	0.317073
	0.926829	0.487805
	1.09756	0.414634
	1.07317	0.536585
	D2A1-m2
	NT	RSL3	SC-26196	SC-26196 + RSL3	CP-24879	CP-24879 + RSL3	CAY10566	CAY10566 + RSL3
	1.07	0.282609	0.894737	0.670103	1.17105	0.921053	1.07432	0
	1	0.210526	1.12632	0.736842	0.915789	1.04211	0.668919	0.0202703
	0.810811	0.040541	0.664948	0.473684	0.958763	0.628866	0.810811	0.0202703
	1.15541	0.060811
	1.03378	0.02027
