# Supplementary material for: FADS1/2 control lipid metabolism and ferroptosis susceptibility in triple-negative breast cancer
Source: EMBO Mol Med. 2024 Jun 26;16(7):5. doi: 10.1038/s44321-024-00090-6 (PMC11251055; doi:10.1038/s44321-024-00090-6)
Supplement: Supplementary file 8 — Source data Fig. 4 [file 44321_2024_90_MOESM8_ESM.zip › Figure 4/4A.xlsx]

## Sheet: Foglio1
Fig. 4A 4T1 series rescue survival RSL3 SC-26196, CP-24879, CAY10566
	4T07
	NT	RSL3	SC-26196	RSL3 + SC-26196	CP-24879	RSL3 + CP-24879	CAY10566	RSL3 + CAY10566
	1.12	0.129032	0.677419	0.806452	1.14516	0.854839	0.932432	0.148649
	0.95	0.27027	0.935484	0.561404	1.33784	0.806452	1.01351	0.162162
	0.93	0.140351	1.22807	1.01754	1.21053	1.14035	0.912281	0.210526
	4T1
	NT	RSL3	SC-26196	RSL3 + SC-26196	CP-24879	RSL3 + CP-24879	CAY10566	RSL3 + CAY10566
	1.22	0.108696	0.913043	0.804348	0.913043	0.869565	1.04348	0.695652
	0.73	0.3125	0.9375	0.6375	0.96875	0.75	0.9375	0.4375
	0.82	0.155556	1.04444	0.966667	0.988889	0.933333	0.666667	0.433333
	1.23	0.173077			0.711538	0.769231
