# Supplementary material for: FADS1/2 control lipid metabolism and ferroptosis susceptibility in triple-negative breast cancer
Source: EMBO Mol Med. 2024 Jun 26;16(7):5. doi: 10.1038/s44321-024-00090-6 (PMC11251055; doi:10.1038/s44321-024-00090-6)
Supplement: Supplementary file 8 — Source data Fig. 4 [file 44321_2024_90_MOESM8_ESM.zip › Figure 4/4F.xlsx]

## Sheet: Foglio1
Fig. 4F D2A1 series lipid peroxidation flow cytometry rescue RSL3, SC-26196, CP-24879
	D2A1-m1
	NT	RSL3	SC-26196	SC-26296 + RSL3	CP-24879	CP-24879 + RSL3
	0.985714	19.702	1.18776	8.51633	1.40816	4.94694
	1.01633	19.7816	1.21224	4.46939	1.30408	4.67755
	0.997959	19.402	1.24898	5.02041	1.40816	3.77143
	D2A1-m2
	NT	RSL3	SC-26196	SC-26296 + RSL3	CP-24879	CP-24879 + RSL3
	1.2489	16.4141	1.25551	6.26432	1.29515	4.26872
	0.859031	12.5683	1.26211	5.15419	1.38106	3.7533
	0.89207	14.4912	1.42731	4.77753	1.3348	5.42511
