# Supplementary material for: FADS1/2 control lipid metabolism and ferroptosis susceptibility in triple-negative breast cancer
Source: EMBO Mol Med. 2024 Jun 26;16(7):5. doi: 10.1038/s44321-024-00090-6 (PMC11251055; doi:10.1038/s44321-024-00090-6)
Supplement: Supplementary file 8 — Source data Fig. 4 [file 44321_2024_90_MOESM8_ESM.zip › Figure 4/4G/MDA-MB-453 lipid peroxidation flow cytometry RSL3, SC-26106, CP-24879.xlsx]

## Sheet: Foglio1
Fig. 4G MDA-MB-453 lipid peroxidation flow cytometry RSL3, SC-26106, CP-24879
	NT	RSL3	SC-26196	SC-26196 + RSL3	CP-24879	CP-24879 + RSL3
	0.941176	1.73939	0.725222	1.2271	0.628525	1.19136
	0.941176	2.41847	0.705882	1.13179	0.638195	1.11988
	0.657534	2.28742	0.686543	1.14371	0.628525	1.07223
	1.46011	1.93392	1.14371	0.638195	1.17945	0.570508
