# Supplementary material for: FADS1/2 control lipid metabolism and ferroptosis susceptibility in triple-negative breast cancer
Source: EMBO Mol Med. 2024 Jun 26;16(7):5. doi: 10.1038/s44321-024-00090-6 (PMC11251055; doi:10.1038/s44321-024-00090-6)
Supplement: Supplementary file 8 — Source data Fig. 4 [file 44321_2024_90_MOESM8_ESM.zip › Figure 4/4G/MDA-MB-231 lipid peroxidation flow cytometry RSL3, SC-26106, CP-24879.xlsx]

## Sheet: Foglio1
Fig. 4G MDA-MB-231 lipid peroxidation flow cytometry RSL3, SC-26106, CP-24879
	NT	RSL3	SC-26196	SC-26196 + RSL3	CP-24879	CP-24879 + RSL3
	1.07062	15.0677	1.16173	1.89066	1.07062	1.43508
	1.12756	19.218	1.082	1.98178	1.04784	1.40091
	0.911162	19.2331	1.082	1.89066	1.00228	1.4123
	0.968109	17.6082	0.899772	3.49658	1.02506	1.68565
	0.922551	14.8975	0.922551	3.20046	0.95672	1.81093
	1	17.8815	1.04784	3.20046	0.865604	1.65148
