# Supplementary material for: FADS1/2 control lipid metabolism and ferroptosis susceptibility in triple-negative breast cancer
Source: EMBO Mol Med. 2024 Jun 26;16(7):5. doi: 10.1038/s44321-024-00090-6 (PMC11251055; doi:10.1038/s44321-024-00090-6)
Supplement: Supplementary file 8 — Source data Fig. 4 [file 44321_2024_90_MOESM8_ESM.zip › Figure 4/4G/MDA-MB-468 lipid peroxidation flow cytometry RSL3, SC-26106, CP-24879.xlsx]

## Sheet: Foglio1
Fig. 4G MDA-MB-468 lipid peroxidation flow cytometry RSL3, SC-26106, CP-24879
	NT	RSL3	SC-26196	SC-26196 + RSL3	CP-24879	CP-24879 + RSL3
	0.990196	24.902	0.901961	4.65686	0.872549	5.15686
	1.01961	22.6373	0.931373	4.23529	0.823529	3.93137
	0.990196	24.3137	0.872549	4.03922	0.872549	4.5
