# Supplementary material for: FADS1/2 control lipid metabolism and ferroptosis susceptibility in triple-negative breast cancer
Source: EMBO Mol Med. 2024 Jun 26;16(7):5. doi: 10.1038/s44321-024-00090-6 (PMC11251055; doi:10.1038/s44321-024-00090-6)
Supplement: Supplementary file 8 — Source data Fig. 4 [file 44321_2024_90_MOESM8_ESM.zip › Figure 4/4G/SUM159 lipid peroxidation flow cytometry RSL3, SC-26106, CP-24879.xlsx]

## Sheet: Foglio1
Fig. 4G SUM159 lipid peroxidation flow cytometry RSL3, SC-26106, CP-24879
	NT	RSL3	SC-26196	SC-26196 + RSL3	CP-24879	CP-24879 + RSL3
	0.996269	3.70229	0.972067	1.35448	0.968284	0.990672
	1.00187	5.56489	0.973881	1.32649	1.00187	1.16978
	1.00187	5.19084	0.923507	1.16978	1.08022	1.18657
	0.959746	1.77863
	1.06144	2.16794
	0.978814	2.20611
	1	2.25954
