# Supplementary material for: FADS1/2 control lipid metabolism and ferroptosis susceptibility in triple-negative breast cancer
Source: EMBO Mol Med. 2024 Jun 26;16(7):5. doi: 10.1038/s44321-024-00090-6 (PMC11251055; doi:10.1038/s44321-024-00090-6)
Supplement: Supplementary file 9 — Source data Fig. 5 [file 44321_2024_90_MOESM9_ESM.zip]

Archive with 24 entries (21 files):
- Figure 5/
- __MACOSX/._Figure 5
- Figure 5/5C.xlsx
- __MACOSX/Figure 5/._5C.xlsx
- Figure 5/5A/
- __MACOSX/Figure 5/._5A
- Figure 5/.DS_Store
- __MACOSX/Figure 5/._.DS_Store
- Figure 5/5D.xlsx
- __MACOSX/Figure 5/._5D.xlsx
- Figure 5/5B/
- __MACOSX/Figure 5/._5B
- Figure 5/5G.xlsx
- __MACOSX/Figure 5/._5G.xlsx
- Figure 5/5F.xlsx
- __MACOSX/Figure 5/._5F.xlsx
- Figure 5/5A/Volcano plot.xlsx
- __MACOSX/Figure 5/5A/._Volcano plot.xlsx
- Figure 5/5A/Heatmap.xlsx
- __MACOSX/Figure 5/5A/._Heatmap.xlsx
- Figure 5/5B/Volcano plot.xlsx
- __MACOSX/Figure 5/5B/._Volcano plot.xlsx
- Figure 5/5B/Heatmap.xlsx
- __MACOSX/Figure 5/5B/._Heatmap.xlsx
