# Supplementary material for: FADS1/2 control lipid metabolism and ferroptosis susceptibility in triple-negative breast cancer
Source: EMBO Mol Med. 2024 Jun 26;16(7):5. doi: 10.1038/s44321-024-00090-6 (PMC11251055; doi:10.1038/s44321-024-00090-6)
Supplement: Supplementary file 9 — Source data Fig. 5 [file 44321_2024_90_MOESM9_ESM.zip › Figure 5/5C.xlsx]

## Sheet: Foglio1
Fig. 5C Unsaturation levels 4T1 shFADS1/2
	n° of bonds	shScramble						shFADS1/2
	0	9052575	12421588	13112159	12323408	12890425	10914364	12180631	12415653	12022079	13642389	14460444	13182958
	1	18888202	20022221	18145132	20431597	19102940	19304631	21575814	23089044	21854493	23413944	24080724	26892407
	2	15824006	14954835	13863062	16816347	16634972	17209524	13410079	14990000	13129138	13495557	12230114	14958994
	3	6974610	5756692	7433500	9292716	9473864	10210697	4548800	5912584	4909918	5318512	4729989	5713863
	4	10759749	7729119	9397882	10575533	11560668	12124049	6198617	8374106	6385148	7916587	7857795	9748540
	5	6482421	4670145	6310939	6269257	6232257	6668435	3622063	6431348	4079110	6838936	5587629	8184797
	6	4763581	4902612	5624040	3646374	4862352	4342497	4264969	8119017	4913950	8172977	7601576	9005217
	7	3463175	2368060	3532842	2902438	2632231	3122252	1595974	2321542	1459656	2510471	1734805	2621712
	8	1232093	2000626	1408505	2311881	2887789	3121726	1622899	2195845	1180353	1614736	773616	1600009
	9	1528000	847446	795788	735499	751826	970788	420058	1127495	403278	1768791	487627	1907762
	10	225717	439151	85795.8	349496	1057369	867275	329152	801719	512199	774343	554590	627681
