# Supplementary material for: FADS1/2 control lipid metabolism and ferroptosis susceptibility in triple-negative breast cancer
Source: EMBO Mol Med. 2024 Jun 26;16(7):5. doi: 10.1038/s44321-024-00090-6 (PMC11251055; doi:10.1038/s44321-024-00090-6)
Supplement: Supplementary file 9 — Source data Fig. 5 [file 44321_2024_90_MOESM9_ESM.zip › Figure 5/5D.xlsx]

## Sheet: Foglio1
Fig. 5D PUFA/MUFA ratio 4T1 shFADS1/2
	shScramble	shFADS1/2
	0.301501	0.185458
	0.242335	0.241931
	0.296696	0.187974
	0.287678	0.229734
	0.326263	0.191752
	0.337497	0.224634
