# Supplementary material for: FADS1/2 control lipid metabolism and ferroptosis susceptibility in triple-negative breast cancer
Source: EMBO Mol Med. 2024 Jun 26;16(7):5. doi: 10.1038/s44321-024-00090-6 (PMC11251055; doi:10.1038/s44321-024-00090-6)
Supplement: Supplementary file 9 — Source data Fig. 5 [file 44321_2024_90_MOESM9_ESM.zip › Figure 5/5G.xlsx]

## Sheet: Foglio1
Fig. 5G T test 67NR NT vs RSL3
			t.stat	p.value	-LOG10(p)	FDR <0.05
		SM 40:1;2O|SM 18:1;2O/22:0	-4.9685	0.0076599	2.1158	0.99932
		SM 38:5;2O|SM 16:0;2O/22:5	-4.2304	0.013366	1.874	0.99932
		PC O-32:3	-3.9349	0.017033	1.7687	0.99932
		SM 34:1;2O|SM 18:1;2O/16:0	-3.8128	0.018894	1.7237	0.99932
		TG 54:6|TG 16:0_16:0_22:6	-3.8043	0.019033	1.7205	0.99932
		PC O-32:1	-3.7018	0.020803	1.6819	0.99932
		LPC 22:5	-3.3742	0.027935	1.5538	0.99932
		PC 39:4|PC 18:1_21:3	-3.3518	0.028521	1.5448	0.99932
		Cer 51:6;3O|Cer 19:1;2O/32:5;O	-3.2607	0.031059	1.5078	0.99932
		LPC 18:2	-3.2189	0.032314	1.4906	0.99932
		DG 40:3|DG 18:0_22:3	-3.0896	0.036589	1.4366	0.99932
		SM 39:9;3O	-2.9979	0.040025	1.3977	0.99932
		CE 24:2	2.9301	0.042809	1.3685	0.99932
