# Supplementary material for: FADS1/2 control lipid metabolism and ferroptosis susceptibility in triple-negative breast cancer
Source: EMBO Mol Med. 2024 Jun 26;16(7):5. doi: 10.1038/s44321-024-00090-6 (PMC11251055; doi:10.1038/s44321-024-00090-6)
Supplement: Supplementary file 9 — Source data Fig. 5 [file 44321_2024_90_MOESM9_ESM.zip › Figure 5/5F.xlsx]

## Sheet: Foglio1
Fig. 5F T test 4T1 NT vs RSL3
			t.stat	p.value	-LOG10(p)	FDR <0.05
		Cer 55:8;3O|Cer 25:2;2O/30:6;O	-9.4462	0.00070041	3.1547	0.18116
		PI 33:1	-9.2962	0.00074498	3.1279	0.18116
		PC 52:5|PC 16:0_36:5	9.0635	0.00082132	3.0855	0.18116
		PC 28:1|PC 14:0_14:1	-8.7267	0.00094985	3.0223	0.18116
		PI 36:5	-8.4394	0.0010797	2.9667	0.18116
		PC O-40:11	-8.4247	0.0010869	2.9638	0.18116
		Cer 44:1;3O|Cer 14:1;2O/30:0;O	8.2697	0.0011668	2.933	0.18116
		PI 35:4	-8.2114	0.0011987	2.9213	0.18116
		Cer 47:7;3O|Cer 25:2;2O/22:5;O	7.6624	0.0015592	2.8071	0.19297
		LPC 22:0/0:0	-7.6152	0.0015961	2.7969	0.19297
		DG 33:0|DG 16:0_17:0	7.174	0.0019991	2.6992	0.21972
		PI 36:4	-6.7752	0.0024768	2.6061	0.24954
		BMP 40:7|BMP 18:1_22:6	-6.4336	0.0030022	2.5226	0.2792
		PC 33:1|PC 16:0_17:1	-5.971	0.0039521	2.4032	0.28551
		TG 50:2;1O|TG 16:0_16:0_18:2;1O	5.908	0.0041085	2.3863	0.28551
		MG 16:0	5.8944	0.0041432	2.3827	0.28551
		NAE 27:0	5.8723	0.0042005	2.3767	0.28551
		Cer 31:7;3O|Cer 15:3;2O/16:4;O	-5.8532	0.0042508	2.3715	0.28551
		Cer 34:3;3O|Cer 15:2;2O/19:1;O	5.6021	0.0049853	2.3023	0.30021
		SM 38:7;2O|SM 16:1;2O/22:6	-5.5796	0.0050584	2.296	0.30021
		TG 36:1|TG 10:0_10:0_16:1	5.5329	0.0052146	2.2828	0.30021
		Cer 40:6;3O|Cer 14:2;2O/26:4;O	-5.4538	0.0054927	2.2602	0.30185
		PC 30:1|PC 14:0_16:1	-5.2997	0.0060884	2.2155	0.31342
		TG O-51:0|TG O-17:0_16:0_18:0	-5.1844	0.0065863	2.1814	0.31342
		PI 37:4	-5.1045	0.0069607	2.1573	0.31342
		TG 36:0|TG 10:0_12:0_14:0	5.0694	0.0071336	2.1467	0.31342
		SE 29:1/19:1	5.0015	0.0074827	2.1259	0.31342
		PC 33:3|PC 17:1_16:2	-4.982	0.0075864	2.12	0.31342
		Hex2Cer 41:1;2O|Hex2Cer 18:1;2O/23:0	-4.9507	0.0077573	2.1103	0.31342
		Cer 37:3;3O|Cer 13:2;2O/24:1;O	4.8629	0.008262	2.0829	0.31342
		TG 47:0|TG 14:0_15:0_18:0	-4.8506	0.0083358	2.0791	0.31342
		PI 39:7	-4.8012	0.0086408	2.0634	0.31342
		PI 39:5	-4.7897	0.0087132	2.0598	0.31342
		PC 29:0|PC 14:0_15:0	-4.774	0.0088141	2.0548	0.31342
		PI 38:6	-4.7322	0.0090893	2.0415	0.31397
		PC 31:1|PC 15:0_16:1	-4.4584	0.011174	1.9518	0.37527
		Cer 42:7;4O|Cer 15:3;2O/27:4;2O	4.3842	0.011836	1.9268	0.38676
		PC 26:0|PC 12:0_14:0	-4.3466	0.01219	1.914	0.38771
		PC 37:0|PC 16:0_21:0	-4.314	0.012507	1.9028	0.38771
		SM 42:6;2O|SM 25:3;2O/17:3	-4.2318	0.01335	1.8745	0.39824
		DG 22:0|DG 8:0_14:0	4.1777	0.013945	1.8556	0.39824
		Cer 55:1;3O|Cer 18:1;2O/37:0;O	-4.1722	0.014006	1.8537	0.39824
		PE 21:3	4.1334	0.014454	1.84	0.39824
		Cer 50:6;3O|Cer 26:1;2O/24:5;O	4.13	0.014494	1.8388	0.39824
		PI 38:5	-4.0553	0.015408	1.8123	0.41397
		PC 31:0|PC 15:0_16:0	-3.9844	0.016341	1.7867	0.4295
		MG 18:0	3.9497	0.016822	1.7741	0.43209
		VAE 22:5	-3.9122	0.017362	1.7604	0.43209
		Cer 42:2;4O|Cer 12:1;2O/30:1;2O	3.8858	0.017754	1.7507	0.43209
		TG 58:9|TG 18:1_20:4_20:4	-3.8781	0.01787	1.7479	0.43209
		PC O-35:9	3.8267	0.018671	1.7288	0.43919
		Cer 35:0;3O|Cer 17:0;2O/18:0;O	-3.8131	0.01889	1.7238	0.43919
		Cer 41:3;3O|Cer 24:3;2O/17:0;O	-3.7904	0.019262	1.7153	0.4394
		PI 39:6	-3.7042	0.020759	1.6828	0.46477
		Cer 32:3;3O|Cer 13:2;2O/19:1;O	3.6581	0.021617	1.6652	0.47043
		LPE O-18:2	3.6307	0.022147	1.6547	0.47043
		SM 38:6;3O	-3.6133	0.02249	1.648	0.47043
		LPC O-18:1	-3.5759	0.023252	1.6335	0.47043
		Cer 43:6;3O|Cer 15:1;2O/28:5;O	3.5738	0.023297	1.6327	0.47043
		TG 51:0|TG 16:0_17:0_18:0	-3.5317	0.024193	1.6163	0.47043
		Cer 21:0;3O|Cer 12:0;2O/9:0;O	3.5208	0.024432	1.612	0.47043
		Cer 31:4;3O|Cer 13:0;2O/18:4;O	3.4889	0.025148	1.5995	0.47043
		PI 36:3	-3.487	0.025191	1.5988	0.47043
		NAE 21:1	3.4859	0.025217	1.5983	0.47043
		TG 42:3;1O|TG 9:0_18:1_15:2;1O	3.4709	0.025562	1.5924	0.47043
		HexCer 40:2;2O|HexCer 18:1;2O/22:1	-3.4644	0.025713	1.5898	0.47043
		TG 34:0|TG 8:0_12:0_14:0	3.4189	0.026806	1.5718	0.47043
		PC 31:6|PC 15:2_16:4	3.4097	0.027034	1.5681	0.47043
		Cer 42:8;3O|Cer 22:3;2O/20:5;O	3.3737	0.027948	1.5537	0.47043
		TG O-54:0|TG O-16:0_18:0_20:0	-3.3499	0.028571	1.5441	0.47043
		TG O-53:0|TG O-17:0_18:0_18:0	-3.3408	0.028816	1.5404	0.47043
		PC O-33:2	3.3281	0.029158	1.5352	0.47043
		PC 38:8|PC 18:3_20:5	-3.2874	0.030288	1.5187	0.47043
		PC 36:8|PC 18:4_18:4	3.2826	0.030425	1.5168	0.47043
		PC 35:1|PC 17:0_18:1	-3.277	0.030587	1.5145	0.47043
		SM 42:3;3O	-3.2636	0.030975	1.509	0.47043
		NAE 26:3	3.2009	0.032872	1.4832	0.47043
		Cer 29:3;3O|Cer 12:1;2O/17:2;O	3.178	0.0336	1.4737	0.47043
		LPC 20:0/0:0	-3.1779	0.033604	1.4736	0.47043
		Cer 30:3;3O|Cer 12:2;2O/18:1;O	3.161	0.034153	1.4666	0.47043
		LPC 24:0/0:0	-3.15	0.034514	1.462	0.47043
		NAE 26:2	3.1069	0.035978	1.444	0.47043
		NAE 16:4	-3.0979	0.036295	1.4402	0.47043
		NAE 28:4	3.0956	0.036376	1.4392	0.47043
		TG O-55:5|TG O-19:2_18:1_18:2	-3.0954	0.036383	1.4391	0.47043
		SM 32:7;3O	3.0884	0.03663	1.4362	0.47043
		SM 38:6;2O|SM 18:1;2O/20:5	-3.0663	0.037428	1.4268	0.47043
		PG 34:2|PG 16:1_18:1	-3.0577	0.037745	1.4231	0.47043
		TG O-53:2|TG O-19:1_16:0_18:1	-3.0448	0.038221	1.4177	0.47043
		LPC O-18:0	-3.0042	0.039776	1.4004	0.47043
		Cer 34:0;3O|Cer 22:0;2O/12:0;O	3.0031	0.039821	1.3999	0.47043
		Cer 62:5;3O|Cer 28:2;2O/34:3;O	-2.9739	0.040985	1.3874	0.47043
		PC 32:2|PC 16:1_16:1	-2.9558	0.041729	1.3796	0.47043
		TG 24:0|TG 8:0_8:0_8:0	2.9126	0.043565	1.3609	0.47043
		Cer 31:3;3O|Cer 14:1;2O/17:2;O	2.909	0.043723	1.3593	0.47043
		PC O-32:5	-2.9029	0.043991	1.3566	0.47043
		NAE 18:0	2.8966	0.044268	1.3539	0.47043
		TG 43:0|TG 13:0_14:0_16:0	2.8899	0.044567	1.351	0.47043
		SM 39:3;3O	-2.8806	0.044987	1.3469	0.47043
		DGCC 27:1|DGCC 12:0_15:1	2.8712	0.045415	1.3428	0.47043
		SM 44:5;2O|SM 27:1;2O/17:4	-2.8659	0.045656	1.3405	0.47043
		TG 32:0|TG 8:0_10:0_14:0	2.859	0.045976	1.3375	0.47043
		LPC 28:0	-2.8531	0.046249	1.3349	0.47043
		TG O-55:6|TG O-21:4_16:1_18:1	-2.8363	0.047041	1.3275	0.47043
		Cer 39:8;3O|Cer 13:2;2O/26:6;O	2.8344	0.047135	1.3267	0.47043
		NAE 24:0	2.8298	0.047354	1.3246	0.47043
		SM 35:0;3O	-2.8278	0.047451	1.3238	0.47043
		PI 40:6	-2.8203	0.047816	1.3204	0.47043
		PC 28:0|PC 14:0_14:0	-2.8149	0.048076	1.3181	0.47043
		PI 40:7	-2.8135	0.048143	1.3175	0.47043
		HexCer 38:1;2O|HexCer 18:1;2O/20:0	-2.7905	0.049286	1.3073	0.47043
		LPC O-18:5	2.7817	0.049732	1.3034	0.47043
		PC O-44:12	-2.7803	0.049801	1.3028	0.47043
