# Supplementary material for: FADS1/2 control lipid metabolism and ferroptosis susceptibility in triple-negative breast cancer
Source: EMBO Mol Med. 2024 Jun 26;16(7):5. doi: 10.1038/s44321-024-00090-6 (PMC11251055; doi:10.1038/s44321-024-00090-6)
Supplement: Supplementary file 9 — Source data Fig. 5 [file 44321_2024_90_MOESM9_ESM.zip › Figure 5/5A/Volcano plot.xlsx]

## Sheet: Foglio1
Fig. 5B Volcano plot 4T1 shFADS1/2 vs shScramble
			FC	log2(FC)	raw.pval	-LOG10(p)
		PC 46:1|PC 26:0_20:1	19.587	4.2918	0.00017514	3.7566
		PC 44:0|PC 18:0_26:0	13.709	3.777	0.00017514	3.7566
		PC 46:3|PC 26:0_20:3	9.6278	3.2672	0.00017514	3.7566
		PC 46:2|PC 18:1_28:1	9.107	3.187	0.00017514	3.7566
		PI 36:1	8.9414	3.1605	0.00017514	3.7566
		PC 44:1|PC 26:0_18:1	8.7629	3.1314	0.00017514	3.7566
		DG 40:0|DG 16:0_24:0	7.5604	2.9185	0.00017514	3.7566
		PE 36:5	0.17778	-2.4919	0.00017514	3.7566
		PC 41:1|PC 23:0_18:1	5.4988	2.4591	0.00017514	3.7566
		Cer 71:9;4O|Cer 22:1;2O/49:8;2O	6.9162	2.79	0.00019621	3.7073
		DG 42:0|DG 16:0_26:0	9.3365	3.2229	0.00024446	3.6118
		PC 37:3|PC 18:1_19:2	0.3028	-1.7236	0.00032914	3.4826
		PC O-44:0	11.309	3.4994	0.00035737	3.4469
		PC 48:2|PC 18:1_30:1	6.8934	2.7852	0.00035737	3.4469
		PE P-32:1|PE P-16:0_16:1	0.2222	-2.1701	0.00035737	3.4469
		PC 43:1|PC 25:0_18:1	8.5541	3.0966	0.00036023	3.4434
		TG 52:0|TG 16:0_18:0_18:0	3.4506	1.7869	0.0003723	3.4291
		PC 42:1|PC 24:0_18:1	6.424	2.6835	0.00037808	3.4224
		DG 38:0|DG 16:0_22:0	4.11	2.0391	0.00037808	3.4224
		TG 60:3|TG 18:1_18:1_24:1	8.5939	3.1033	0.00043638	3.3601
		PC O-42:2	2.9269	1.5494	0.00062301	3.2055
		PC 33:4|PC 16:0_17:4	0.36293	-1.4622	0.00062301	3.2055
		PC 42:0|PC 16:0_26:0	7.09	2.8258	0.00062454	3.2044
		DG 38:1|DG 20:0_18:1	4.1154	2.041	0.00062454	3.2044
		DG 36:1|DG 18:0_18:1	3.0598	1.6134	0.00066264	3.1787
		PG 38:4|PG 18:0_20:4	0.20892	-2.259	0.00070823	3.1498
		PE 38:5|PE 18:1_20:4	0.30963	-1.6914	0.00081879	3.0868
		DG 42:2|DG 18:1_24:1	6.705	2.7452	0.00083131	3.0802
		TG 54:1|TG 18:0_18:0_18:1	3.244	1.6978	0.00083131	3.0802
		PI 36:2	2.8678	1.52	0.00083131	3.0802
		TG 60:1|TG 18:0_24:0_18:1	13.696	3.7756	0.00090468	3.0435
		PC 40:1|PC 16:0_24:1	4.331	2.1147	0.00091427	3.0389
		TG 62:2|TG 18:0_18:1_26:1	24.089	4.5903	0.0010742	2.9689
		TG 60:2|TG 18:0_18:1_24:1	9.7065	3.279	0.0010742	2.9689
		PI 32:1	4.03	2.0108	0.001165	2.9337
		TG 58:0|TG 16:0_18:0_24:0	7.9672	2.9941	0.0012815	2.8923
		TG O-58:5|TG O-18:0_18:1_22:4	6.1676	2.6247	0.0012815	2.8923
		TG O-60:6|TG O-18:0_20:0_22:6	13.848	3.7916	0.0014214	2.8473
		CE 18:3	4.5783	2.1948	0.0014214	2.8473
		TG O-60:5|TG O-18:0_20:1_22:4	11.401	3.5111	0.0014262	2.8458
		TG O-50:0|TG O-18:0_14:0_18:0	9.0723	3.1815	0.0015186	2.8185
		LPC 24:0/0:0	7.3994	2.8874	0.0015186	2.8185
		TG 56:1|TG 18:0_20:0_18:1	4.3713	2.1281	0.0015186	2.8185
		Cer 69:8;4O|Cer 21:1;2O/48:7;2O	2.9478	1.5596	0.0015186	2.8185
		PC O-36:1	2.577	1.3657	0.0015186	2.8185
		DG O-34:0|DG O-18:0_16:0	4.136	2.0482	0.0015354	2.8138
		MG 38:0	15.724	3.9749	0.001905	2.7201
		PC 48:5|PC 26:0_22:5	20.566	4.3622	0.0019908	2.701
		LPE 18:0	2.6388	1.3999	0.0020603	2.6861
		DG 40:2|DG 18:1_22:1	4.6136	2.2059	0.0021254	2.6726
		PC 35:4|PC 15:0_20:4	0.43448	-1.2026	0.0021254	2.6726
		TG 62:1|TG 18:0_26:0_18:1	28.413	4.8285	0.0021278	2.6721
		TG O-58:2|TG O-18:0_18:1_22:1	23.232	4.538	0.0021278	2.6721
		DG 30:1|DG 14:0_16:1	0.31605	-1.6618	0.0021278	2.6721
		PC 35:3|PC 17:1_18:2	0.33653	-1.5712	0.0021278	2.6721
		DG 32:2|DG 16:1_16:1	0.37839	-1.4021	0.0021278	2.6721
		PC 46:4|PC 26:0_20:4	5.1993	2.3783	0.0021739	2.6628
		PC 34:3|PC 16:1_18:2	0.4034	-1.3097	0.0022248	2.6527
		PC 48:6|PC 26:0_22:6	19.234	4.2656	0.0022506	2.6477
		PC 44:3|PC 24:0_20:3	6.3564	2.6682	0.0022506	2.6477
		TG 58:1|TG 16:0_24:0_18:1	6.3362	2.6636	0.0022506	2.6477
		TG 58:2|TG 16:0_18:1_24:1	5.284	2.4016	0.0022506	2.6477
		CE 20:5	4.2367	2.0829	0.0022506	2.6477
		TG 56:2|TG 18:0_18:1_20:1	3.4399	1.7824	0.0022506	2.6477
		NAE 16:2	0.24033	-2.0569	0.0024109	2.6178
		TG O-52:1|TG O-18:0_16:0_18:1	6.4647	2.6926	0.0024177	2.6166
		LPC 20:0/0:0	5.8988	2.5604	0.0024177	2.6166
		TG O-53:0|TG O-17:0_18:0_18:0	24.547	4.6175	0.0024666	2.6079
		TG O-51:0|TG O-17:0_16:0_18:0	5.2524	2.393	0.0025125	2.5999
		TG 60:0|TG 16:0_18:0_26:0	14.861	3.8935	0.002813	2.5508
		LPC 26:1/0:0	5.3539	2.4206	0.002813	2.5508
		PE P-34:2|PE P-18:1_16:1	0.27708	-1.8517	0.002813	2.5508
		CE 18:2	3.5441	1.8254	0.0028858	2.5397
		PE P-35:1|PE P-17:0_18:1	0.2967	-1.7529	0.0028858	2.5397
		PC 43:2|PC 18:1_25:1	4.8099	2.266	0.0030231	2.5196
		CE 20:4	3.5414	1.8243	0.0030231	2.5196
		PC 44:2|PC 18:1_26:1	4.6782	2.226	0.0030424	2.5168
		PC 46:4|PC 26:1_20:3	7.4648	2.9001	0.0031669	2.4994
		LPC 22:0/0:0	5.7601	2.5261	0.0031871	2.4966
		TG O-60:6|TG O-18:0_20:1_22:5	4.3796	2.1308	0.003198	2.4951
		SM 37:8;3O	2.7836	1.4769	0.0032679	2.4857
		PE P-36:5|PE P-16:0_20:5	0.43593	-1.1978	0.0032679	2.4857
		Cer 44:2;4O|Cer 20:1;2O/24:1;2O	9.4882	3.2461	0.0037953	2.4208
		TG O-60:7|TG O-18:0_20:1_22:6	4.5666	2.1911	0.0039852	2.3996
		TG O-56:2|TG O-18:1_16:0_22:1	9.2702	3.2126	0.0040706	2.3903
		TG 34:0|TG 8:0_8:0_18:0	0.25606	-1.9654	0.0041045	2.3867
		Cer 38:2;2O|Cer 18:2;2O/20:0	2.2928	1.1971	0.0042483	2.3718
		PC O-31:0	0.48711	-1.0377	0.0042669	2.3699
		DG O-40:0|DG O-18:0_22:0	18.544	4.2129	0.0044614	2.3505
		CE 18:4	6.5666	2.7151	0.0044614	2.3505
		TG O-56:3|TG O-19:1_17:1_20:1	5.2238	2.3851	0.0044614	2.3505
		PC 40:0|PC 16:0_24:0	4.3727	2.1285	0.0044614	2.3505
		LPE O-20:1	2.1785	1.1234	0.0047895	2.3197
		DG 40:5|DG 18:0_22:5	2.3613	1.2396	0.004843	2.3149
		Cer 43:0;3O|Cer 24:0;2O/19:0;O	6.8069	2.767	0.0048454	2.3147
		CE 16:1	3.0785	1.6222	0.0049444	2.3059
		PC 42:2|PC 18:1_24:1	3.7087	1.8909	0.0051285	2.29
		TG O-52:0|TG O-18:0_16:0_18:0	15.473	3.9517	0.0052813	2.2773
		TG 53:0|TG 17:0_18:0_18:0	12.62	3.6576	0.0052813	2.2773
		PC 46:5|PC 24:0_22:5	6.8679	2.7799	0.0052813	2.2773
		PC 44:4|PC 24:0_20:4	6.6685	2.7374	0.0052813	2.2773
		TG O-53:1|TG O-19:1_16:0_18:0	5.3854	2.4291	0.0052813	2.2773
		CE 18:0	3.6942	1.8852	0.0052813	2.2773
		TG O-54:2|TG O-18:1_16:0_20:1	5.6956	2.5098	0.0053954	2.268
		PC O-38:5	0.31215	-1.6797	0.0053954	2.268
		PC O-34:4	0.4404	-1.1831	0.0053954	2.268
		Hex2Cer 42:1;2O|Hex2Cer 18:1;2O/24:0	3.5915	1.8446	0.005702	2.244
		Cer 33:2;3O|Cer 16:1;2O/17:1;O	0.47209	-1.0829	0.0057856	2.2377
		DG 28:0|DG 14:0_14:0	0.30345	-1.7205	0.0060823	2.2159
		PC O-36:0	2.2566	1.1742	0.0060823	2.2159
		TG O-56:1|TG O-18:0_16:0_22:1	20.422	4.3521	0.0060967	2.2149
		CE 17:0	3.304	1.7242	0.0062886	2.2014
		PC 45:2|PC 23:0_22:2	6.9945	2.8062	0.0065226	2.1856
		TG 54:0|TG 16:0_18:0_20:0	2.9028	1.5375	0.0065226	2.1856
		TG O-54:1|TG O-18:0_18:0_18:1	11.559	3.5309	0.0065782	2.1819
		SPB 26:0;2O	0.26494	-1.9163	0.0067944	2.1678
		TG O-55:1|TG O-19:1_16:0_20:0	13.21	3.7235	0.0068534	2.1641
		Cer 44:1;2O|Cer 18:1;2O/26:0	2.7216	1.4445	0.0068534	2.1641
		TG 56:0|TG 16:0_16:0_24:0	3.6266	1.8586	0.0070338	2.1528
		PC O-40:1	2.1481	1.1031	0.0072067	2.1423
		DG O-32:0|DG O-16:0_16:0	2.3994	1.2627	0.0073079	2.1362
		DG 37:1|DG 19:0_18:1	2.1143	1.0802	0.0077839	2.1088
		LPC O-20:0	3.7654	1.9128	0.0078992	2.1024
		PE P-38:1|PE P-18:0_20:1	0.32102	-1.6393	0.0079867	2.0976
		LPC O-18:1	2.8263	1.4989	0.0081364	2.0896
		LPE 22:1	7.303	2.8685	0.0082949	2.0812
		TG O-58:1|TG O-18:0_18:1_22:0	43.742	5.451	0.0084323	2.0741
		DG 40:1|DG 16:0_24:1	10.925	3.4496	0.0087998	2.0555
		TG O-54:0|TG O-18:0_16:0_20:0	26.96	4.7527	0.0090019	2.0457
		TG O-54:5|TG O-18:0_14:0_22:5	7.9216	2.9858	0.0091696	2.0376
		Cer 41:0;3O|Cer 20:0;2O/21:0;O	5.1302	2.359	0.0094547	2.0244
		PC 26:0|PC 12:0_14:0	3.4018	1.7663	0.0094547	2.0244
		DG O-36:1|DG O-18:0_18:1	3.8069	1.9286	0.0095139	2.0216
		CE 19:0	3.7328	1.9003	0.0095805	2.0186
		CE 16:3	5.1265	2.358	0.0096014	2.0177
		TG O-51:1|TG O-17:0_16:0_18:1	3.1059	1.635	0.0099471	2.0023
		TG 58:3|TG 18:1_20:1_20:1	3.3305	1.7357	0.010037	1.9984
		LPE 20:5	3.009	1.5893	0.010068	1.9971
		Cer 43:2;3O|Cer 17:1;2O/26:1;O	0.37706	-1.4072	0.010152	1.9934
		DGCC 34:5|DGCC 12:0_22:5	0.4533	-1.1415	0.010152	1.9934
		LPC 28:1	2.4242	1.2775	0.010314	1.9866
		PI 34:2	2.3526	1.2342	0.010342	1.9854
		PE P-40:7|PE P-18:1_22:6	0.4852	-1.0433	0.010342	1.9854
		CE 22:6	2.6621	1.4126	0.010414	1.9824
		CE 16:2	3.5893	1.8437	0.010575	1.9757
		TG O-48:0|TG O-18:0_14:0_16:0	3.2804	1.7139	0.0108	1.9666
		TG O-56:0|TG O-18:0_16:0_22:0	61.83	5.9502	0.01102	1.9578
		TG 55:0;1O|TG 16:0_17:0_22:0;1O	7.0924	2.8263	0.011226	1.9498
		DG 34:3|DG 16:1_18:2	0.32125	-1.6383	0.011226	1.9498
		PI 32:2	3.3427	1.741	0.011822	1.9273
		LPC 22:1/0:0	4.4166	2.1429	0.011915	1.9239
		TG O-56:4|TG O-18:0_18:1_20:3	3.1233	1.6431	0.011915	1.9239
		LPC 18:0/0:0	3.0953	1.6301	0.011915	1.9239
		DGCC 31:6|DGCC 15:2_16:4	0.44749	-1.1601	0.012075	1.9181
		TG 56:1|TG 20:0_20:0_16:1	17.151	4.1002	0.012944	1.8879
		Cer 41:4;3O|Cer 19:0;2O/22:4;O	4.041	2.0147	0.013059	1.8841
		PC O-40:0	2.5698	1.3617	0.013163	1.8806
		PC 32:5|PC 13:1_19:4	0.3458	-1.532	0.013293	1.8764
		CE 16:0	2.483	1.3121	0.013405	1.8727
		Cer 45:6;3O|Cer 23:0;2O/22:6;O	0.18033	-2.4713	0.013487	1.8701
		Cer 28:1;3O|Cer 13:0;2O/15:1;O	0.29862	-1.7436	0.013487	1.8701
		PI 39:7	3.258	1.704	0.013971	1.8548
		PC O-42:3	2.0669	1.0475	0.014147	1.8493
		PC 46:6|PC 24:0_22:6	12.526	3.6469	0.014252	1.8461
		TG O-56:5|TG O-18:0_16:0_22:5	15.233	3.9291	0.014408	1.8414
		LPE 20:3	3.1891	1.6731	0.014658	1.8339
		PC O-40:11	2.7326	1.4503	0.014716	1.8322
		DG 38:2|DG 18:1_20:1	2.3609	1.2393	0.015143	1.8198
		PC O-44:6	3.2036	1.6797	0.01582	1.8008
		LPE 22:6	2.7628	1.4661	0.016392	1.7854
		TG O-55:2|TG O-19:0_18:1_18:1	3.5946	1.8458	0.017124	1.7664
		Cer 80:4;4O|Cer 22:1;2O/58:3;2O	15.838	3.9853	0.017339	1.761
		CE 17:2	3.4551	1.7887	0.017339	1.761
		PI 40:5	2.5045	1.3245	0.01791	1.7469
		PC 43:3|PC 26:1_17:2	3.796	1.9245	0.018682	1.7286
		SM 42:4;2O|SM 18:2;2O/24:2	0.39938	-1.3242	0.019053	1.72
		VAE 26:2	3.8739	1.9538	0.01915	1.7178
		CE 15:1	2.5179	1.3322	0.019563	1.7086
		Cer 34:0;2O|Cer 18:0;2O/16:0	0.43479	-1.2016	0.019563	1.7086
		Cer 44:5;3O|Cer 14:0;2O/30:5;O	0.48422	-1.0463	0.020684	1.6844
		PC O-44:2	7.0533	2.8183	0.021218	1.6733
		LPE 22:5	3.0055	1.5876	0.021519	1.6672
		LPC 18:1	2.8829	1.5275	0.021547	1.6666
		TG O-50:1|TG O-16:0_16:0_18:1	2.7337	1.4509	0.021877	1.66
		DG 31:1|DG 15:0_16:1	0.24098	-2.053	0.022644	1.6451
		DGCC 26:2|DGCC 13:1_13:1	0.37754	-1.4053	0.022644	1.6451
		TG 36:0|TG 8:0_10:0_18:0	0.43656	-1.1957	0.024135	1.6174
		CE 20:0	4.1872	2.066	0.024449	1.6117
		TG 38:1|TG 8:0_14:0_16:1	0.49049	-1.0277	0.024449	1.6117
		CE 26:0	9.5129	3.2499	0.025	1.6021
		SPB 18:1;2O	4.0477	2.0171	0.025143	1.5996
		LPC O-16:0	3.3256	1.7336	0.025143	1.5996
		TG 40:2;1O|TG 9:0_17:1_14:1;1O	0.18374	-2.4442	0.025395	1.5953
		DG O-42:1|DG O-18:0_24:1	10.09	3.3348	0.025467	1.594
		LPE 20:4	2.3862	1.2547	0.025467	1.594
		LPE 20:2	2.8707	1.5214	0.02554	1.5928
		LPC 16:0	2.9085	1.5403	0.025612	1.5916
		SM 44:1;2O|SM 24:1;2O/20:0	2.6687	1.4161	0.025612	1.5916
		SM 37:2;3O	0.40354	-1.3092	0.025778	1.5888
		NAE 16:1	0.48471	-1.0448	0.025778	1.5888
		LPC 20:1/0:0	2.9884	1.5794	0.026506	1.5767
		CE 15:0	2.069	1.0489	0.027487	1.5609
		DGCC 32:6|DGCC 14:1_18:5	0.39528	-1.3391	0.027985	1.5531
		MG 21:1	0.21578	-2.2124	0.030954	1.5093
		PC O-34:5	2.4854	1.3135	0.030954	1.5093
		TG O-56:6|TG O-22:5_16:0_18:1	3.8726	1.9533	0.03126	1.505
		Cer 43:1;3O|Cer 20:0;2O/23:1;O	2.4341	1.2834	0.03126	1.505
		PC O-38:10	2.1128	1.0791	0.031269	1.5049
		PC 42:3|PC 24:1_18:2	2.401	1.2636	0.031638	1.4998
		LPC 22:6	2.1091	1.0766	0.031638	1.4998
		DGCC 43:9|DGCC 22:4_21:5	0.38923	-1.3613	0.031784	1.4978
		PC 44:5|PC 24:1_20:4	4.3782	2.1303	0.032025	1.4945
		CE 23:0	5.7609	2.5263	0.033965	1.469
		Cer 34:8;3O|Cer 16:3;2O/18:5;O	0.37059	-1.4321	0.034311	1.4646
		PI 40:7	2.6586	1.4107	0.034321	1.4644
		TG 59:2|TG 16:0_18:1_25:1	4.8202	2.2691	0.034427	1.4631
		Cer 73:8;4O|Cer 18:3;2O/55:5;2O	3.1568	1.6585	0.036276	1.4404
		TG 59:1|TG 16:0_25:0_18:1	4.5982	2.2011	0.036534	1.4373
		CE 24:0	6.9025	2.7871	0.036702	1.4353
		TG 36:1|TG 8:0_10:0_18:1	0.44996	-1.1521	0.037704	1.4236
		PC 34:5|PC 14:0_20:5	0.48177	-1.0536	0.037704	1.4236
		Cer 42:1;2O|Cer 18:1;2O/24:0	2.1323	1.0924	0.038367	1.416
		Cer 62:2;4O|Cer 19:1;2O/43:1;2O	0.32618	-1.6162	0.038689	1.4124
		SM 58:4;3O|SM 40:2;2O(FA 18:1)	4.985	2.3176	0.038895	1.4101
		TG O-54:6|TG O-16:0_16:0_22:6	2.6617	1.4123	0.0397	1.4012
		DG 42:1|DG 24:0_18:1	15.728	3.9753	0.039975	1.3982
		PC O-32:5	3.1428	1.652	0.040712	1.3903
		PC 37:7|PC 15:1_22:6	0.48008	-1.0587	0.040712	1.3903
		TG 57:2|TG 18:0_19:1_20:1	3.0591	1.6131	0.043174	1.3648
		Cer 43:5;3O|Cer 17:2;2O/26:3;O	2.7275	1.4476	0.043174	1.3648
		DG 40:3|DG 18:0_22:3	2.3586	1.2379	0.043174	1.3648
		TG O-45:0|TG O-17:0_14:0_14:0	5.2346	2.3881	0.043919	1.3573
		LPC 19:0/0:0	2.4518	1.2938	0.043943	1.3571
		CE 26:1	5.1441	2.3629	0.04406	1.356
		CE 22:0	4.9611	2.3107	0.04406	1.356
		TG O-58:6|TG O-18:0_18:1_22:5	2.5902	1.3731	0.04406	1.356
		TG O-56:5|TG O-18:1_18:1_20:3	2.5131	1.3295	0.044153	1.355
		TG 30:0|TG 10:0_10:0_10:0	0.1982	-2.3349	0.044184	1.3547
		LPE 17:1	3.8688	1.9519	0.044184	1.3547
		LPE 16:1	2.4222	1.2763	0.044566	1.351
		MG 17:4	0.36961	-1.4359	0.046377	1.3337
		NAE 24:2	0.36033	-1.4726	0.047581	1.3226
		LPE 18:2	3.3481	1.7433	0.047928	1.3194
		PC 41:2|PC 18:1_23:1	2.7832	1.4767	0.047928	1.3194
		TG O-58:7|TG O-18:0_18:1_22:6	2.4869	1.3143	0.049418	1.3061
