# Supplementary material for: FADS1/2 control lipid metabolism and ferroptosis susceptibility in triple-negative breast cancer
Source: EMBO Mol Med. 2024 Jun 26;16(7):5. doi: 10.1038/s44321-024-00090-6 (PMC11251055; doi:10.1038/s44321-024-00090-6)
Supplement: Supplementary file 9 — Source data Fig. 5 [file 44321_2024_90_MOESM9_ESM.zip › Figure 5/5A/Heatmap.xlsx]

## Sheet: Foglio1
Fig. 5B T test Heatmap 4T1 shFADS1/2 vs shScramble
			t.stat	p.value	-LOG10(p)	FDR <0.05
		PE 36:5	11.743	3.5815e-07	6.4459	0.00017514
		PC 44:1|PC 26:0_18:1	-11.352	4.9167e-07	6.3083	0.00017514
		PC 41:1|PC 23:0_18:1	-10.943	6.9165e-07	6.1601	0.00017514
		PC 46:2|PC 18:1_28:1	-10.433	1.0767e-06	5.9679	0.00017514
		DG 40:0|DG 16:0_24:0	-10.213	1.3099e-06	5.8828	0.00017514
		PC 46:3|PC 26:0_20:3	-10.2	1.3254e-06	5.8776	0.00017514
		PC 46:1|PC 26:0_20:1	-10.171	1.3601e-06	5.8664	0.00017514
		PI 36:1	-10.019	1.5626e-06	5.8062	0.00017514
		PC 44:0|PC 18:0_26:0	-10.01	1.5747e-06	5.8028	0.00017514
		Cer 71:9;4O|Cer 22:1;2O/49:8;2O	-9.7735	1.9601e-06	5.7077	0.00019621
		DG 42:0|DG 16:0_26:0	-9.4409	2.6864e-06	5.5708	0.00024446
		PC 37:3|PC 18:1_19:2	9.0477	3.9458e-06	5.4039	0.00032914
		PC O-44:0	-8.7666	5.2377e-06	5.2809	0.00035737
		PC 48:2|PC 18:1_30:1	-8.7452	5.3533e-06	5.2714	0.00035737
		PE P-32:1|PE P-16:0_16:1	8.7448	5.3551e-06	5.2712	0.00035737
		PC 43:1|PC 25:0_18:1	-8.6741	5.758e-06	5.2397	0.00036023
		TG 52:0|TG 16:0_18:0_18:0	-8.5835	6.3228e-06	5.1991	0.0003723
		PC 42:1|PC 24:0_18:1	-8.4695	7.1213e-06	5.1474	0.00037808
		DG 38:0|DG 16:0_22:0	-8.4621	7.1763e-06	5.1441	0.00037808
		TG 60:3|TG 18:1_18:1_24:1	-8.278	8.719e-06	5.0595	0.00043638
		PC O-36:2	-7.8421	1.4015e-05	4.8534	0.00062301
		PC 33:4|PC 16:0_17:4	7.8402	1.4045e-05	4.8525	0.00062301
		PC O-42:2	-7.8231	1.4315e-05	4.8442	0.00062301
		PC 42:0|PC 16:0_26:0	-7.7822	1.4983e-05	4.8244	0.00062454
		DG 38:1|DG 20:0_18:1	-7.7463	1.5598e-05	4.8069	0.00062454
		DG 36:1|DG 18:0_18:1	-7.6589	1.7212e-05	4.7642	0.00066264
		PG 38:4|PG 18:0_20:4	7.5671	1.9103e-05	4.7189	0.00070823
		PE 38:5|PE 18:1_20:4	7.4093	2.2903e-05	4.6401	0.00081879
		DG 42:2|DG 18:1_24:1	-7.3443	2.47e-05	4.6073	0.00083131
		TG 54:1|TG 18:0_18:0_18:1	-7.3172	2.5495e-05	4.5936	0.00083131
		PI 36:2	-7.3088	2.5745e-05	4.5893	0.00083131
		TG 60:1|TG 18:0_24:0_18:1	-7.1711	3.028e-05	4.5188	0.00090468
		PE P-36:4|PE P-16:0_20:4	7.1607	3.0657e-05	4.5135	0.00090468
		PC 33:2|PC 16:1_17:1	7.1587	3.0728e-05	4.5125	0.00090468
		PC 40:1|PC 16:0_24:1	-7.1255	3.1967e-05	4.4953	0.00091427
		TG 60:2|TG 18:0_18:1_24:1	-6.9519	3.9381e-05	4.4047	0.0010742
		TG 62:2|TG 18:0_18:1_26:1	-6.9451	3.9707e-05	4.4011	0.0010742
		PI 32:1	-6.8566	4.4226e-05	4.3543	0.001165
		TG 58:0|TG 16:0_18:0_24:0	-6.7562	5.0038e-05	4.3007	0.0012815
		TG O-58:5|TG O-18:0_18:1_22:4	-6.7375	5.1207e-05	4.2907	0.0012815
		CE 18:3	-6.6194	5.9324e-05	4.2268	0.0014214
		TG O-60:6|TG O-18:0_20:0_22:6	-6.6151	5.9639e-05	4.2245	0.0014214
		TG O-60:5|TG O-18:0_20:1_22:4	-6.5937	6.1267e-05	4.2128	0.0014262
		LPC 24:0/0:0	-6.5134	6.7792e-05	4.1688	0.0015186
		TG 56:1|TG 18:0_20:0_18:1	-6.4947	6.942e-05	4.1585	0.0015186
		TG O-50:0|TG O-18:0_14:0_18:0	-6.4768	7.1017e-05	4.1486	0.0015186
		Cer 69:8;4O|Cer 21:1;2O/48:7;2O	-6.4701	7.1618e-05	4.145	0.0015186
		PC O-36:1	-6.4571	7.2821e-05	4.1377	0.0015186
		DG O-34:0|DG O-18:0_16:0	-6.4323	7.5158e-05	4.124	0.0015354
		PE 38:4|PE 18:0_20:4	6.2482	9.5275e-05	4.021	0.001905
		MG 38:0	-6.234	9.7056e-05	4.013	0.001905
		PC 48:5|PC 26:0_22:5	-6.1853	0.00010342	3.9854	0.0019908
		LPE 18:0	-6.1447	0.00010909	3.9622	0.0020603
		DG 40:2|DG 18:1_22:1	-6.1068	0.00011466	3.9406	0.0021254
		PC 35:4|PC 15:0_20:4	6.0929	0.00011678	3.9326	0.0021254
		TG 62:1|TG 18:0_26:0_18:1	-6.047	0.00012411	3.9062	0.0021278
		PS 38:1|PS 18:0_20:1	6.0385	0.00012552	3.9013	0.0021278
		DG 30:1|DG 14:0_16:1	6.0294	0.00012704	3.8961	0.0021278
		PC 35:3|PC 17:1_18:2	6.0246	0.00012786	3.8933	0.0021278
		TG O-58:2|TG O-18:0_18:1_22:1	-6.0215	0.00012839	3.8915	0.0021278
		DG 32:2|DG 16:1_16:1	6.014	0.00012967	3.8872	0.0021278
		PC 46:4|PC 26:0_20:4	-5.9857	0.00013465	3.8708	0.0021739
		PC 34:3|PC 16:1_18:2	5.9565	0.00014002	3.8538	0.0022248
		PC 44:3|PC 24:0_20:3	-5.9097	0.00014909	3.8266	0.0022506
		PC 48:6|PC 26:0_22:6	-5.8997	0.00015111	3.8207	0.0022506
		TG 56:2|TG 18:0_18:1_20:1	-5.8943	0.00015222	3.8175	0.0022506
		TG 58:1|TG 16:0_24:0_18:1	-5.8866	0.00015381	3.813	0.0022506
		TG 58:2|TG 16:0_18:1_24:1	-5.8815	0.00015487	3.81	0.0022506
		CE 20:5	-5.8802	0.00015514	3.8093	0.0022506
		NAE 16:2	5.8188	0.0001686	3.7732	0.0024109
		LPC 20:0/0:0	-5.8047	0.00017185	3.7649	0.0024177
		TG O-52:1|TG O-18:0_16:0_18:1	-5.796	0.0001739	3.7597	0.0024177
		TG O-53:0|TG O-17:0_18:0_18:0	-5.7712	0.00017988	3.745	0.0024666
		TG O-51:0|TG O-17:0_16:0_18:0	-5.7477	0.00018574	3.7311	0.0025125
		PC 36:1|PC 18:0_18:1	-5.6521	0.00021184	3.674	0.002813
		PC O-34:3	5.6246	0.00022005	3.6575	0.002813
		DG 31:0|DG 15:0_16:0	5.6221	0.00022081	3.656	0.002813
		LPC 26:1/0:0	-5.6205	0.00022131	3.655	0.002813
		PE P-34:2|PE P-18:1_16:1	5.6117	0.00022402	3.6497	0.002813
		TG 60:0|TG 16:0_18:0_26:0	-5.6092	0.00022481	3.6482	0.002813
		PE P-38:6|PE P-16:0_22:6	5.5841	0.00023277	3.6331	0.0028766
		CE 18:2	-5.5625	0.00023988	3.62	0.0028858
		PE 36:3|PE 18:1_18:2	5.5562	0.00024199	3.6162	0.0028858
		PE P-35:1|PE P-17:0_18:1	5.5557	0.00024217	3.6159	0.0028858
		PC 43:2|PC 18:1_25:1	-5.5079	0.00025892	3.5868	0.0030231
		CE 20:4	-5.5056	0.00025972	3.5855	0.0030231
		PC 44:2|PC 18:1_26:1	-5.4929	0.00026442	3.5777	0.0030424
		PC 46:4|PC 26:1_20:3	-5.4562	0.0002784	3.5553	0.0031669
		LPC 22:0/0:0	-5.4424	0.00028386	3.5469	0.0031871
		PC O-33:1	5.4358	0.00028655	3.5428	0.0031871
		PC O-36:4	5.427	0.00029013	3.5374	0.0031914
		TG O-60:6|TG O-18:0_20:1_22:5	-5.4178	0.00029392	3.5318	0.003198
		SM 37:8;3O	-5.393	0.00030442	3.5165	0.0032679
		PE P-36:5|PE P-16:0_20:5	5.3873	0.00030688	3.513	0.0032679
		PC 31:1|PC 15:0_16:1	5.3351	0.00033053	3.4808	0.0034828
		Cer 44:2;4O|Cer 20:1;2O/24:1;2O	-5.2677	0.00036399	3.4389	0.0037953
		PC O-38:2	-5.2245	0.00038736	3.4119	0.0039852
		TG O-60:7|TG O-18:0_20:1_22:6	-5.2195	0.00039016	3.4088	0.0039852
		PC 38:1|PC 20:0_18:1	-5.2034	0.00039932	3.3987	0.0040375
		TG O-56:2|TG O-18:1_16:0_22:1	-5.1908	0.00040666	3.3908	0.0040706
		TG 34:0|TG 8:0_8:0_18:0	5.1782	0.00041414	3.3828	0.0041045
		Cer 38:2;2O|Cer 18:2;2O/20:0	-5.1477	0.0004329	3.3636	0.0042483
		PC O-31:0	5.138	0.00043905	3.3575	0.0042669
		TG O-56:3|TG O-19:1_17:1_20:1	-5.0948	0.00046754	3.3302	0.0044614
		PC 40:0|PC 16:0_24:0	-5.0937	0.00046833	3.3294	0.0044614
		DG O-40:0|DG O-18:0_22:0	-5.084	0.000475	3.3233	0.0044614
		CE 18:4	-5.0813	0.00047689	3.3216	0.0044614
		LPE O-20:1	-5.0265	0.00051675	3.2867	0.0047895
		DG 40:5|DG 18:0_22:5	-5.0127	0.00052736	3.2779	0.004843
		Cer 43:0;3O|Cer 24:0;2O/19:0;O	-5.0062	0.00053247	3.2737	0.0048454
		CE 16:1	-4.9863	0.00054828	3.261	0.0049444
		PC 42:2|PC 18:1_24:1	-4.9555	0.00057381	3.2412	0.0051285
		PC 35:2|PC 17:1_18:1	4.9207	0.00060419	3.2188	0.0052813
		TG O-52:0|TG O-18:0_16:0_18:0	-4.9113	0.00061272	3.2127	0.0052813
		PC 36:4|PC 18:2_18:2	4.9075	0.00061623	3.2103	0.0052813
		PC 36:5|PC 16:1_20:4	4.8929	0.00062969	3.2009	0.0052813
		CE 18:0	-4.8919	0.00063071	3.2002	0.0052813
		TG 53:0|TG 17:0_18:0_18:0	-4.8892	0.00063321	3.1985	0.0052813
		PC 46:5|PC 24:0_22:5	-4.8865	0.00063579	3.1967	0.0052813
		TG O-53:1|TG O-19:1_16:0_18:0	-4.8847	0.0006375	3.1955	0.0052813
		PC 44:4|PC 24:0_20:4	-4.8837	0.0006384	3.1949	0.0052813
		PC 34:2|PC 16:1_18:1	4.8685	0.00065304	3.1851	0.0053581
		PC O-34:4	4.8547	0.00066663	3.1761	0.0053954
		TG O-54:2|TG O-18:1_16:0_20:1	-4.8491	0.00067224	3.1725	0.0053954
		PC O-38:5	4.8476	0.00067375	3.1715	0.0053954
		PC 30:0|PC 14:0_16:0	4.8358	0.00068584	3.1638	0.0054486
		SM 41:9;2O	4.7958	0.00072825	3.1377	0.005702
		Hex2Cer 42:1;2O|Hex2Cer 18:1;2O/24:0	-4.795	0.00072913	3.1372	0.005702
		SM 33:2;3O	4.779	0.00074687	3.1268	0.0057856
		Cer 33:2;3O|Cer 16:1;2O/17:1;O	4.775	0.00075138	3.1241	0.0057856
		DG 28:0|DG 14:0_14:0	4.7356	0.00079737	3.0983	0.0060823
		SM 34:2;2O|SM 18:2;2O/16:0	-4.7291	0.0008053	3.094	0.0060823
		PC 36:3|PC 18:1_18:2	4.722	0.00081396	3.0894	0.0060823
		PC O-36:0	-4.7218	0.00081422	3.0893	0.0060823
		TG O-56:1|TG O-18:0_16:0_22:1	-4.7153	0.00082224	3.085	0.0060967
		CE 17:0	-4.69	0.0008544	3.0683	0.0062886
		TG 54:0|TG 16:0_18:0_20:0	-4.6587	0.0008961	3.0476	0.0065226
		PC 45:2|PC 23:0_22:2	-4.6564	0.00089922	3.0461	0.0065226
		TG O-54:1|TG O-18:0_18:0_18:1	-4.6461	0.00091346	3.0393	0.0065782
		SPB 26:0;2O	4.6202	0.00095026	3.0222	0.0067944
		Cer 44:1;2O|Cer 18:1;2O/26:0	-4.6061	0.00097097	3.0128	0.0068534
		TG O-55:1|TG O-19:1_16:0_20:0	-4.6053	0.00097222	3.0122	0.0068534
		PC 34:4|PC 16:1_18:3	4.5941	0.000989	3.0048	0.0068768
		PC 38:4|PC 18:0_20:4	4.5939	0.00098927	3.0047	0.0068768
		TG 56:0|TG 16:0_16:0_24:0	-4.5747	0.0010189	2.9919	0.0070338
		PC O-40:1	-4.5544	0.0010511	2.9783	0.0072067
		DG O-32:0|DG O-16:0_16:0	-4.5409	0.0010732	2.9693	0.0073079
		DG 37:1|DG 19:0_18:1	-4.4956	0.0011509	2.939	0.0077839
		LPC O-20:0	-4.4818	0.0011758	2.9297	0.0078992
		PE P-38:1|PE P-18:0_20:1	4.4703	0.0011968	2.922	0.0079867
		LPC O-18:1	-4.4541	0.0012274	2.911	0.0081364
		LPE 22:1	-4.4374	0.0012596	2.8998	0.0082949
		PC O-38:3	-4.4299	0.0012743	2.8947	0.0083372
		PG 34:1|PG 16:0_18:1	4.4167	0.0013008	2.8858	0.0084323
		TG O-58:1|TG O-18:0_18:1_22:0	-4.4143	0.0013057	2.8842	0.0084323
		PI 36:3	-4.404	0.0013267	2.8772	0.0084647
		PC O-38:6	4.4036	0.0013276	2.8769	0.0084647
		DG 40:1|DG 16:0_24:1	-4.3746	0.001389	2.8573	0.0087998
		TG O-54:0|TG O-18:0_16:0_20:0	-4.3561	0.0014299	2.8447	0.0090019
		TG O-54:5|TG O-18:0_14:0_22:5	-4.3403	0.0014657	2.834	0.0091696
		PC 26:0|PC 12:0_14:0	-4.3163	0.001522	2.8176	0.0094547
		Cer 41:0;3O|Cer 20:0;2O/21:0;O	-4.3129	0.0015301	2.8153	0.0094547
		DG O-36:1|DG O-18:0_18:1	-4.305	0.0015492	2.8099	0.0095139
		CE 19:0	-4.2967	0.0015696	2.8042	0.0095805
		DG 36:2|DG 18:1_18:1	-4.2911	0.0015835	2.8004	0.0096014
		CE 16:3	-4.2876	0.0015922	2.798	0.0096014
		TG O-51:1|TG O-17:0_16:0_18:1	-4.2613	0.0016595	2.78	0.0099471
		TG 58:3|TG 18:1_20:1_20:1	-4.2518	0.0016846	2.7735	0.010037
		LPE 20:5	-4.2462	0.0016998	2.7696	0.010068
		Cer 43:2;3O|Cer 17:1;2O/26:1;O	4.2361	0.0017271	2.7627	0.010152
		DGCC 34:5|DGCC 12:0_22:5	4.2335	0.0017343	2.7609	0.010152
		LPC 28:1	-4.2198	0.0017723	2.7515	0.010314
		PI 34:2	-4.2115	0.0017957	2.7458	0.010342
		PE P-40:7|PE P-18:1_22:6	4.2108	0.0017977	2.7453	0.010342
		CE 22:6	-4.2028	0.0018206	2.7398	0.010414
		CE 16:2	-4.1895	0.0018594	2.7306	0.010575
		TG O-48:0|TG O-18:0_14:0_16:0	-4.1718	0.0019123	2.7184	0.0108
		DG 30:0|DG 14:0_16:0	4.1686	0.0019222	2.7162	0.0108
		TG 50:0|TG 16:0_16:0_18:0	-4.1657	0.0019312	2.7142	0.0108
		TG O-56:0|TG O-18:0_16:0_22:0	-4.1495	0.0019817	2.703	0.01102
		TG 55:0;1O|TG 16:0_17:0_22:0;1O	-4.1342	0.0020305	2.6924	0.011226
		DG 34:3|DG 16:1_18:2	4.1309	0.0020411	2.6901	0.011226
		PC 33:3|PC 15:0_18:3	4.0977	0.0021524	2.6671	0.011774
		PI 32:2	-4.0918	0.0021731	2.6629	0.011822
		PC 40:2|PC 20:1_20:1	-4.0809	0.002211	2.6554	0.011915
		TG O-56:4|TG O-18:0_18:1_20:3	-4.0796	0.002216	2.6544	0.011915
		PE P-34:1|PE P-16:0_18:1	4.0766	0.0022265	2.6524	0.011915
		LPC 22:1/0:0	-4.0714	0.0022451	2.6488	0.011915
		LPC 18:0/0:0	-4.0702	0.0022496	2.6479	0.011915
		DGCC 31:6|DGCC 15:2_16:4	4.0585	0.0022919	2.6398	0.012075
		PC 37:5|PC 17:1_20:4	4.04	0.0023613	2.6269	0.012375
		PC O-38:1	-4.025	0.0024189	2.6164	0.012611
		TG 56:1|TG 20:0_20:0_16:1	-4.0056	0.0024958	2.6028	0.012944
		Cer 41:4;3O|Cer 19:0;2O/22:4;O	-3.9969	0.0025308	2.5967	0.013059
		PC O-40:0	-3.9888	0.0025643	2.591	0.013163
		PC 32:5|PC 13:1_19:4	3.9796	0.0026028	2.5846	0.013293
		CE 16:0	-3.9712	0.0026381	2.5787	0.013405
		Cer 45:6;3O|Cer 23:0;2O/22:6;O	3.9642	0.0026681	2.5738	0.013487
		Cer 28:1;3O|Cer 13:0;2O/15:1;O	3.9612	0.0026812	2.5717	0.013487
		PI 39:7	-3.9363	0.0027915	2.5542	0.013971
		PC O-42:3	-3.9255	0.0028407	2.5466	0.014147
		PC 46:6|PC 24:0_22:6	-3.9179	0.002876	2.5412	0.014252
		TG O-56:5|TG O-18:0_16:0_22:5	-3.9082	0.002922	2.5343	0.014408
		LPE 20:3	-3.8946	0.0029871	2.5247	0.014658
		PC O-40:11	-3.8891	0.0030138	2.5209	0.014716
		DG 38:2|DG 18:1_20:1	-3.8686	0.0031163	2.5064	0.015143
		PC O-44:6	-3.8388	0.0032714	2.4853	0.01582
		SM 43:7;2O|SM 15:1;2O/28:6	-3.8306	0.0033157	2.4794	0.015957
		LPE 22:6	-3.8112	0.0034226	2.4656	0.016392
		SM 35:2;2O|SM 15:1;2O/20:1	-3.7915	0.0035349	2.4516	0.016849
		TG O-55:2|TG O-19:0_18:1_18:1	-3.7787	0.0036095	2.4426	0.017124
		CE 17:2	-3.7655	0.0036886	2.4331	0.017339
		Cer 80:4;4O|Cer 22:1;2O/58:3;2O	-3.7654	0.0036894	2.433	0.017339
		PC O-38:0	-3.7604	0.0037197	2.4295	0.017399
		PC O-29:0	3.743	0.0038275	2.4171	0.01782
		PI 40:5	-3.7371	0.0038648	2.4129	0.01791
		PC 38:5|PC 18:1_20:4	3.7099	0.0040422	2.3934	0.018646
		PC 43:3|PC 26:1_17:2	-3.7059	0.0040686	2.3906	0.018682
		SM 42:4;2O|SM 18:2;2O/24:2	3.6912	0.0041684	2.38	0.019053
		VAE 26:2	-3.6854	0.0042088	2.3758	0.01915
		CE 15:1	-3.6678	0.0043332	2.3632	0.019563
		Cer 34:0;2O|Cer 18:0;2O/16:0	3.667	0.0043385	2.3627	0.019563
		Cer 44:5;3O|Cer 14:0;2O/30:5;O	3.6306	0.0046079	2.3365	0.020684
		PC O-44:2	-3.6125	0.0047481	2.3235	0.021218
		LPE 22:5	-3.6014	0.0048369	2.3154	0.021519
		PC O-40:7	3.5986	0.0048589	2.3135	0.021521
		LPC 18:1	-3.5953	0.0048863	2.311	0.021547
		TG O-50:1|TG O-16:0_16:0_18:1	-3.5835	0.004983	2.3025	0.021877
		DG 31:1|DG 15:0_16:1	3.5585	0.005194	2.2845	0.022644
		DGCC 26:2|DGCC 13:1_13:1	3.5575	0.0052028	2.2838	0.022644
		TG 36:0|TG 8:0_10:0_18:0	3.5166	0.0055696	2.2542	0.024135
		TG 38:1|TG 8:0_14:0_16:1	3.5023	0.0057044	2.2438	0.024449
		CE 20:0	-3.5018	0.0057096	2.2434	0.024449
		PC O-40:5	-3.5012	0.0057154	2.243	0.024449
		PC O-40:2	-3.494	0.0057838	2.2378	0.024637
		CE 26:0	-3.4827	0.0058941	2.2296	0.025
		SPB 18:1;2O	-3.4755	0.0059661	2.2243	0.025143
		LPC O-16:0	-3.4736	0.0059853	2.2229	0.025143
		PC 31:0|PC 15:0_16:0	3.4718	0.0060031	2.2216	0.025143
		TG 40:2;1O|TG 9:0_17:1_14:1;1O	3.4633	0.0060886	2.2155	0.025395
		DG O-42:1|DG O-18:0_24:1	-3.4588	0.0061349	2.2122	0.025467
		LPE 20:4	-3.4567	0.0061569	2.2106	0.025467
		LPE 20:2	-3.4525	0.0061999	2.2076	0.02554
		SM 44:1;2O|SM 24:1;2O/20:0	-3.4463	0.0062645	2.2031	0.025612
		LPC 16:0	-3.4459	0.0062686	2.2028	0.025612
		NAE 16:1	3.4389	0.0063431	2.1977	0.025778
		SM 37:2;3O	3.4372	0.0063608	2.1965	0.025778
		LPC 20:1/0:0	-3.4182	0.006567	2.1826	0.026506
		CE 15:0	-3.3942	0.0068373	2.1651	0.027487
		DGCC 32:6|DGCC 14:1_18:5	3.3811	0.0069892	2.1556	0.027985
		PC 32:2|PC 16:1_16:1	3.3716	0.0071025	2.1486	0.028325
		DGCC 24:3|DGCC 8:0_16:3	3.3481	0.007389	2.1314	0.029348
		NAE 16:4	3.3458	0.0074177	2.1297	0.029348
		MG 21:1	3.3099	0.0078809	2.1034	0.030954
		PC O-34:5	-3.3095	0.0078854	2.1032	0.030954
		Cer 43:1;3O|Cer 20:0;2O/23:1;O	-3.3012	0.0079972	2.0971	0.03126
		TG O-56:6|TG O-22:5_16:0_18:1	-3.2991	0.0080257	2.0955	0.03126
		PC O-38:10	-3.2966	0.0080593	2.0937	0.031269
		PC 42:3|PC 24:1_18:2	-3.2868	0.0081938	2.0865	0.031638
		LPC 22:6	-3.2851	0.0082177	2.0852	0.031638
		PC 32:0|PC 16:0_16:0	3.2779	0.0083182	2.08	0.031784
		DGCC 43:9|DGCC 22:4_21:5	3.2778	0.0083191	2.0799	0.031784
		PC 44:5|PC 24:1_20:4	-3.2711	0.0084142	2.075	0.032025
		CE 23:0	-3.2341	0.0089579	2.0478	0.033965
		Cer 34:8;3O|Cer 16:3;2O/18:5;O	3.2259	0.0090834	2.0418	0.034311
		PI 40:7	-3.2214	0.0091535	2.0384	0.034321
		PC O-34:0	-3.2213	0.0091546	2.0384	0.034321
		TG 59:2|TG 16:0_18:1_25:1	-3.2173	0.0092171	2.0354	0.034427
		SM 41:1;2O|SM 19:1;2O/22:0	3.1967	0.0095457	2.0202	0.035521
		Cer 73:8;4O|Cer 18:3;2O/55:5;2O	-3.1821	0.0097847	2.0095	0.036276
		TG 59:1|TG 16:0_25:0_18:1	-3.1757	0.0098908	2.0048	0.036534
		CE 24:0	-3.1709	0.0099731	2.0012	0.036702
		PI 38:4	3.1664	0.010049	1.9979	0.036845
		TG 36:1|TG 8:0_10:0_18:1	3.1497	0.010338	1.9856	0.037704
		PC 34:5|PC 14:0_20:5	3.1486	0.010358	1.9847	0.037704
		PC 33:1|PC 16:0_17:1	3.1428	0.01046	1.9805	0.037938
		Cer 42:1;2O|Cer 18:1;2O/24:0	-3.1341	0.010617	1.974	0.038367
		Cer 62:2;4O|Cer 19:1;2O/43:1;2O	3.127	0.010745	1.9688	0.038689
		SM 58:4;3O|SM 40:2;2O(FA 18:1)	-3.1218	0.010841	1.9649	0.038895
		PC 38:4|PC 18:1_20:3	3.1182	0.010908	1.9623	0.038995
		DG 32:1|DG 16:0_16:1	-3.1041	0.011172	1.9519	0.0397
		TG O-54:6|TG O-16:0_16:0_22:6	-3.1016	0.01122	1.95	0.0397
		DG 35:1|DG 17:0_18:1	-3.1014	0.011224	1.9499	0.0397
		DG 42:1|DG 24:0_18:1	-3.0953	0.011342	1.9453	0.039975
		PC 37:7|PC 15:1_22:6	3.0812	0.011617	1.9349	0.040712
		PC O-32:5	-3.0804	0.011632	1.9343	0.040712
		NAE 28:4	3.0547	0.012155	1.9153	0.042393
		DG 40:3|DG 18:0_22:3	-3.0392	0.01248	1.9038	0.043174
		Cer 43:5;3O|Cer 17:2;2O/26:3;O	-3.0385	0.012494	1.9033	0.043174
		TG 57:2|TG 18:0_19:1_20:1	-3.0379	0.012508	1.9028	0.043174
		PI 34:1	-3.033	0.012613	1.8992	0.043386
		TG O-45:0|TG O-17:0_14:0_14:0	-3.0238	0.012812	1.8924	0.043919
		LPC 19:0/0:0	-3.0215	0.012863	1.8907	0.043943
		TG O-58:6|TG O-18:0_18:1_22:5	-3.0151	0.013004	1.8859	0.04406
		CE 26:1	-3.0151	0.013004	1.8859	0.04406
		CE 22:0	-3.014	0.013029	1.8851	0.04406
		DGTS 30:6|DGTS 15:3_15:3	3.0109	0.013098	1.8828	0.044145
		TG O-56:5|TG O-18:1_18:1_20:3	-3.0088	0.013144	1.8813	0.044153
		TG 30:0|TG 10:0_10:0_10:0	3.0047	0.013236	1.8782	0.044184
		LPE 17:1	-3.0045	0.013242	1.878	0.044184
		LPE 16:1	-2.9975	0.013401	1.8729	0.044566
		PC O-40:3	-2.9902	0.013569	1.8674	0.044977
		MG 17:4	2.9703	0.014038	1.8527	0.046377
		NAE 24:2	2.9534	0.01445	1.8401	0.047581
		LPE 18:2	-2.9458	0.014639	1.8345	0.047928
		PG 34:2|PG 16:1_18:1	2.944	0.014685	1.8331	0.047928
		PC 41:2|PC 18:1_23:1	-2.9426	0.014719	1.8321	0.047928
		ST 27:1;O	2.9415	0.014747	1.8313	0.047928
		TG O-58:7|TG O-18:0_18:1_22:6	-2.9217	0.015255	1.8166	0.049418
