# Supplementary material for: FADS1/2 control lipid metabolism and ferroptosis susceptibility in triple-negative breast cancer
Source: EMBO Mol Med. 2024 Jun 26;16(7):5. doi: 10.1038/s44321-024-00090-6 (PMC11251055; doi:10.1038/s44321-024-00090-6)
Supplement: Supplementary file 10 — Source data Fig. 6 [file 44321_2024_90_MOESM10_ESM.zip]

Archive with 34 entries (32 files):
- Figure 6/
- __MACOSX/._Figure 6
- Figure 6/6E.xlsx
- __MACOSX/Figure 6/._6E.xlsx
- Figure 6/.DS_Store
- __MACOSX/Figure 6/._.DS_Store
- Figure 6/6D.xlsx
- __MACOSX/Figure 6/._6D.xlsx
- Figure 6/6C.xlsx
- __MACOSX/Figure 6/._6C.xlsx
- Figure 6/6B/
- __MACOSX/Figure 6/._6B
- Figure 6/6A.xlsx
- __MACOSX/Figure 6/._6A.xlsx
- Figure 6/6F.xlsx
- __MACOSX/Figure 6/._6F.xlsx
- Figure 6/6B/67NR C11 quantification.xlsx
- __MACOSX/Figure 6/6B/._67NR C11 quantification.xlsx
- Figure 6/6B/67NR + RSL3_C11.jpg
- __MACOSX/Figure 6/6B/._67NR + RSL3_C11.jpg
- Figure 6/6B/67NR_C11.jpg
- __MACOSX/Figure 6/6B/._67NR_C11.jpg
- Figure 6/6B/67NR + 22.4 + RSL3_C11.jpg
- __MACOSX/Figure 6/6B/._67NR + 22.4 + RSL3_C11.jpg
- Figure 6/6B/67NR + 22.4 + RSL3.jpg
- __MACOSX/Figure 6/6B/._67NR + 22.4 + RSL3.jpg
- Figure 6/6B/67NR + RSL3.jpg
- __MACOSX/Figure 6/6B/._67NR + RSL3.jpg
- Figure 6/6B/67NR + 22.4.jpg
- __MACOSX/Figure 6/6B/._67NR + 22.4.jpg
- Figure 6/6B/67NR + 22.4_C11.jpg
- __MACOSX/Figure 6/6B/._67NR + 22.4_C11.jpg
- Figure 6/6B/67NR_NT.jpg
- __MACOSX/Figure 6/6B/._67NR_NT.jpg
