# Supplementary material for: FADS1/2 control lipid metabolism and ferroptosis susceptibility in triple-negative breast cancer
Source: EMBO Mol Med. 2024 Jun 26;16(7):5. doi: 10.1038/s44321-024-00090-6 (PMC11251055; doi:10.1038/s44321-024-00090-6)
Supplement: Supplementary file 10 — Source data Fig. 6 [file 44321_2024_90_MOESM10_ESM.zip › Figure 6/6E.xlsx]

## Sheet: Foglio1
Fig.6E MDA-MB-231 survival rescue RSL3 MUFA/PUFA supplementation
	NT	RSL3	22:4	22:4+RSL3	22:1	22:1+RSL3
	1.15714	0.48	0.728571	0.0857143	0.9	0.8125
	0.728571	0.3	0.771429	0.0428571	1.11429	0.6875
	0.985714	0.396226	0.857143	0.0428571	0.942857	0.75
