# Supplementary material for: FADS1/2 control lipid metabolism and ferroptosis susceptibility in triple-negative breast cancer
Source: EMBO Mol Med. 2024 Jun 26;16(7):5. doi: 10.1038/s44321-024-00090-6 (PMC11251055; doi:10.1038/s44321-024-00090-6)
Supplement: Supplementary file 10 — Source data Fig. 6 [file 44321_2024_90_MOESM10_ESM.zip › Figure 6/6D.xlsx]

## Sheet: Foglio1
Fig.6D 4T1 survival MUFA/PUFA supplementation erastin
	NT	erastin	22:4	22:4 + erastin	22:1	22:1 + erastin
	0.981818	0.567073	1.04268	0.182927	1.14545	0.845455
	1.14545	0.713415	1.17073	0.128049	1.00909	0.845455
	0.872727	0.381818	1.02439	0.0914634	1.06364	0.763636
