# Supplementary material for: FADS1/2 control lipid metabolism and ferroptosis susceptibility in triple-negative breast cancer
Source: EMBO Mol Med. 2024 Jun 26;16(7):5. doi: 10.1038/s44321-024-00090-6 (PMC11251055; doi:10.1038/s44321-024-00090-6)
Supplement: Supplementary file 10 — Source data Fig. 6 [file 44321_2024_90_MOESM10_ESM.zip › Figure 6/6C.xlsx]

## Sheet: Foglio1
Fig.6C 4T1 series survival supplementation PUFA/MUFA RSL3
	4T07
	NT	RSL3	22:04:00	22:4 + RSL3	22:01:00	22:1 + RSL3
	1.2	0.447619	0.92381	0.0761905	0.819048	0.761905
	1	0.578947	0.831461	0.011236	1.21053	0.894737
	1	0.201681	0.907895	0.0756303	0.957983	0.773109
	1.1	0.46875	1.15126	0.3125	0.859375	0.75
	4T1
	NT	RSL3	22:04:00	22:4 + RSL3	22:01:00	22:1 + RSL3
	1.24	0.685039	0.859873	0.0191083	1.14013	0.878981
	0.87	0.533333	1.04724	0.25	0.984252	0.992126
	0.89	0.5	1.11111	0.232143	0.888889	0.785714
