# Supplementary material for: FADS1/2 control lipid metabolism and ferroptosis susceptibility in triple-negative breast cancer
Source: EMBO Mol Med. 2024 Jun 26;16(7):5. doi: 10.1038/s44321-024-00090-6 (PMC11251055; doi:10.1038/s44321-024-00090-6)
Supplement: Supplementary file 10 — Source data Fig. 6 [file 44321_2024_90_MOESM10_ESM.zip › Figure 6/6A.xlsx]

## Sheet: Foglio1
Fig.6A 67NR survival PUFA/MUFA supplementation RSL3
	NT	RSL3	22:04:00	22:4 + RSL3	22:0	22:0 + RSL3	16:1	16:1 + RSL3
	1.1	1.03279	0.639344	0.655738	0.918033	0.75	0.930556	0.777778
	1	0.875	0.736111	0.25	0.819444	0.694444	1.04255	0.978723
	1.1	0.847222	1.08333	0.5	1.04255	0.93617	1	0.919355
	1	0.87234	0.829787	0.787234
	1	0.967742	0.887097	0.822581
