# Supplementary material for: FADS1/2 control lipid metabolism and ferroptosis susceptibility in triple-negative breast cancer
Source: EMBO Mol Med. 2024 Jun 26;16(7):5. doi: 10.1038/s44321-024-00090-6 (PMC11251055; doi:10.1038/s44321-024-00090-6)
Supplement: Supplementary file 10 — Source data Fig. 6 [file 44321_2024_90_MOESM10_ESM.zip › Figure 6/6F.xlsx]

## Sheet: Foglio1
Fig.6F MDA-MB-231 survival rescue erastin MUFA/PUFA supplementation
	NT	erastin	22:04:00	22:4 + erastin	22:01:00	22:1 + erastin
	1.08889	0.367347	0.489796	0.183673	0.979592	0.673469
	0.822222	0.489796	0.857143	0.244898	1.28571	0.612245
	1.08889	0.367347	0.734694	0.428571	1.40816	0.734694
