# Supplementary material for: FADS1/2 control lipid metabolism and ferroptosis susceptibility in triple-negative breast cancer
Source: EMBO Mol Med. 2024 Jun 26;16(7):5. doi: 10.1038/s44321-024-00090-6 (PMC11251055; doi:10.1038/s44321-024-00090-6)
Supplement: Supplementary file 10 — Source data Fig. 6 [file 44321_2024_90_MOESM10_ESM.zip › Figure 6/6B/67NR C11 quantification.xlsx]

## Sheet: Foglio1
Fig. 6B 67NR C11 quantification
	NT	RSL3	22:4	22:4 + RSL3
	1.0031	0.8351	1.196	2.5216
	1.0611	1.0457	1.1738	1.6879
	0.9358	0.5349	1.2248	1.45
	0.9278	0.8712	0.7815	1.5167
	1.0722	1.0151
	1	0.8602
