# Supplementary material for: FADS1/2 control lipid metabolism and ferroptosis susceptibility in triple-negative breast cancer
Source: EMBO Mol Med. 2024 Jun 26;16(7):5. doi: 10.1038/s44321-024-00090-6 (PMC11251055; doi:10.1038/s44321-024-00090-6)
Supplement: Supplementary file 11 — Source data Fig. 7 [file 44321_2024_90_MOESM11_ESM.zip]

Archive with 44 entries (40 files):
- Figure 7/
- __MACOSX/._Figure 7
- Figure 7/7C.xlsx
- __MACOSX/Figure 7/._7C.xlsx
- Figure 7/.DS_Store
- __MACOSX/Figure 7/._.DS_Store
- Figure 7/7E.xlsx
- __MACOSX/Figure 7/._7E.xlsx
- Figure 7/7D/
- __MACOSX/Figure 7/._7D
- Figure 7/7B/
- __MACOSX/Figure 7/._7B
- Figure 7/Graphical abstract.jpg
- __MACOSX/Figure 7/._Graphical abstract.jpg
- Figure 7/7A/
- __MACOSX/Figure 7/._7A
- Figure 7/7D/MDA-MB-231 survival DGAT1i, DGAT2i, RSL3.xlsx
- __MACOSX/Figure 7/7D/._MDA-MB-231 survival DGAT1i, DGAT2i, RSL3.xlsx
- Figure 7/7D/4T1 survival DGAT1i, DGAT2i, RSL3.xlsx
- __MACOSX/Figure 7/7D/._4T1 survival DGAT1i, DGAT2i, RSL3.xlsx
- Figure 7/7D/4T07 survival DGAT1i, DGAT2i, RSL3.xlsx
- __MACOSX/Figure 7/7D/._4T07 survival DGAT1i, DGAT2i, RSL3.xlsx
- Figure 7/7B/4T07 + RSL3 LDs.jpg
- __MACOSX/Figure 7/7B/._4T07 + RSL3 LDs.jpg
- Figure 7/7B/4T1 + RSL3 LDs.jpg
- __MACOSX/Figure 7/7B/._4T1 + RSL3 LDs.jpg
- Figure 7/7B/67NR NT LDs.jpg
- __MACOSX/Figure 7/7B/._67NR NT LDs.jpg
- Figure 7/7B/MDA-MB-231 NT LDs.jpg
- __MACOSX/Figure 7/7B/._MDA-MB-231 NT LDs.jpg
- Figure 7/7B/4T07 NT LDs.jpg
- __MACOSX/Figure 7/7B/._4T07 NT LDs.jpg
- Figure 7/7B/4T1 NT LDs.jpg
- __MACOSX/Figure 7/7B/._4T1 NT LDs.jpg
- Figure 7/7B/67NR + RSL3 LDs.jpg
- __MACOSX/Figure 7/7B/._67NR + RSL3 LDs.jpg
- Figure 7/7B/MDA-MB-231 + RSL3 LDs.jpg
- __MACOSX/Figure 7/7B/._MDA-MB-231 + RSL3 LDs.jpg
- Figure 7/7A/4T1 + SC-26196 LDs.jpg
- __MACOSX/Figure 7/7A/._4T1 + SC-26196 LDs.jpg
- Figure 7/7A/4T1 + CP-24879 LDs.jpg
- __MACOSX/Figure 7/7A/._4T1 + CP-24879 LDs.jpg
- Figure 7/7A/4T1 NT LDs.jpg
- __MACOSX/Figure 7/7A/._4T1 NT LDs.jpg
