# Supplementary material for: FADS1/2 control lipid metabolism and ferroptosis susceptibility in triple-negative breast cancer
Source: EMBO Mol Med. 2024 Jun 26;16(7):5. doi: 10.1038/s44321-024-00090-6 (PMC11251055; doi:10.1038/s44321-024-00090-6)
Supplement: Supplementary file 11 — Source data Fig. 7 [file 44321_2024_90_MOESM11_ESM.zip › Figure 7/7C.xlsx]

## Sheet: Foglio1
Fig. 7C 4T1 series LDs flow cytometry RSL3
	67NR
	NT	RSL3
	0.986667	1.6
	1.14667	1.06667
	0.866667	1
	1.04211	0.663158
	0.978947	0.789474
	0.978947	1.01053
	1.10947	1.1716
	0.949704	0.798817
	0.940828	0.532544
	4T07
	NT	RSL3
	1.08197	1.17213
	1.0123	1.36066
	0.905738	1.11475
	1.08309	1.53868
	0.842407	1.46991
	1.0745	1.02292
	0.920792	1.29208
	1.13614	1.02475
	0.943069	1.52228
	4T1
	NT	RSL3
	1.07143	1.05306
	1.1449	1.12653
	0.783673	1.08367
	0.963303	1.91743
	0.899083	1.83486
	1.13761	2.55963
	0.893617	1.28936
	0.861702	1.7234
