# Supplementary material for: FADS1/2 control lipid metabolism and ferroptosis susceptibility in triple-negative breast cancer
Source: EMBO Mol Med. 2024 Jun 26;16(7):5. doi: 10.1038/s44321-024-00090-6 (PMC11251055; doi:10.1038/s44321-024-00090-6)
Supplement: Supplementary file 11 — Source data Fig. 7 [file 44321_2024_90_MOESM11_ESM.zip › Figure 7/7E.xlsx]

## Sheet: Foglio1
Fig.7D survival DGAT1i, DGAT2i, erastin
	4T1
	NT	Erastin	DGAT1i	DGAT1i + Erastin	DGAT2i	DGAT2i + Erastin
	1.09756	0.567073	1.00909	0.163636	1.00909	0.0545455
	1.04268	0.713415	0.954545	0.218182	0.981818	0.0818182
	0.859756	0.54878	1.06364	0.245455	0.818182	0.0818182
	MDA-MB-231
	NT	Erastin	DGAT1i	DGAT1i + Erastin	DGAT2i	DGAT2i + Erastin
	1.16326	0.367347	0.8	0.777778	0.911111	0.133333
	0.857143	0.489796	0.911111	0.844444	0.933333	0.0666667
	0.979592	0.367347	1	0.733333	0.844444	0.0444444
