# Supplementary material for: FADS1/2 control lipid metabolism and ferroptosis susceptibility in triple-negative breast cancer
Source: EMBO Mol Med. 2024 Jun 26;16(7):5. doi: 10.1038/s44321-024-00090-6 (PMC11251055; doi:10.1038/s44321-024-00090-6)
Supplement: Supplementary file 11 — Source data Fig. 7 [file 44321_2024_90_MOESM11_ESM.zip › Figure 7/7D/MDA-MB-231 survival DGAT1i, DGAT2i, RSL3.xlsx]

## Sheet: Foglio1
Fig.7D MDA-MB-231 survival DGAT1i, DGAT2i, RSL3
	NT	RSL3	DGAT1i	DGAT1i + RSL3	DGAT2i	DGAT2i + RSL3
	0.962264	0.283019	0.814286	0.128571	1.2	0.0428571
	1.01887	0.36	1.02857	0.128571	0.9	0.0428571
	1.01887	0.375	0.814286	0.0428571	1.07143	0.171429
	1.08	0.348837	1.32	0	0.96	0.12
	0.84	0.27907	0.84	0	0.96	0.12
	1.08	0.257143	1.08	0.12	0.72	0.24
