# Supplementary material for: FADS1/2 control lipid metabolism and ferroptosis susceptibility in triple-negative breast cancer
Source: EMBO Mol Med. 2024 Jun 26;16(7):5. doi: 10.1038/s44321-024-00090-6 (PMC11251055; doi:10.1038/s44321-024-00090-6)
Supplement: Supplementary file 11 — Source data Fig. 7 [file 44321_2024_90_MOESM11_ESM.zip › Figure 7/7D/4T1 survival DGAT1i, DGAT2i, RSL3.xlsx]

## Sheet: Foglio1
Fig.7D 4T1 survival DGAT1i, DGAT2i, RSL3
	NT	RSL3	DGAT1i	DGAT1i + RSL3	DGAT2i	DGAT2i + RSL3
	1.03	0.566038	0.858491	0.125	1.11364	0.0318182
	0.97	0.282609	1.04348	0.330189	0.943396	0.226415
	1.1	0.510638	0.851064	0.152174	0.913043	0.0869565
	1	0.217021	1.02128	0.0425532	0.904255	0.148936
