# Supplementary material for: FADS1/2 control lipid metabolism and ferroptosis susceptibility in triple-negative breast cancer
Source: EMBO Mol Med. 2024 Jun 26;16(7):5. doi: 10.1038/s44321-024-00090-6 (PMC11251055; doi:10.1038/s44321-024-00090-6)
Supplement: Supplementary file 11 — Source data Fig. 7 [file 44321_2024_90_MOESM11_ESM.zip › Figure 7/7D/4T07 survival DGAT1i, DGAT2i, RSL3.xlsx]

## Sheet: Foglio1
Fig.7D 4T07 survival DGAT1i, DGAT2i, RSL3
	NT	RSL3	DGAT1i	DGAT1i + RSL3	DGAT2i	DGAT2i + RSL3
	0.93	0.652174	1.2029	0.318841	0.898551	0.594203
	1	0.258427	0.930556	0.235955	0.797753	0.224719
	1.07	0.204301	0.977528	0.0645161	0.978495	0.344086
