# Supplementary material for: FADS1/2 control lipid metabolism and ferroptosis susceptibility in triple-negative breast cancer
Source: EMBO Mol Med. 2024 Jun 26;16(7):5. doi: 10.1038/s44321-024-00090-6 (PMC11251055; doi:10.1038/s44321-024-00090-6)
Supplement: Supplementary file 12 — EV and Appendix Figures Source Data [file 44321_2024_90_MOESM12_ESM.zip]

Archive with 8 entries (8 files):
- EMM-2023-18240-V3-Figure_EV1_Source_Data-sd.zip
- EMM-2023-18240-V3-Figure_EV2_Source_Data-sd.zip
- EMM-2023-18240-V3-Figure_EV3_Source_Data-sd.zip
- EMM-2023-18240-V3-Figure_EV4_Source_Data-sd.zip
- EMM-2023-18240-V3-Figure_EV5_Source_Data-sd.zip
- EMM-2023-18240-V3-Appendix_S1_Source_Data-sd.zip
- EMM-2023-18240-V3-Appendix_S2_Source_Data-sd.zip
- EMM-2023-18240-V3-Appendix_S3_Source_Data-sd.zip
